# Supplementary material for: Archaeometric evidence for the earliest exploitation of lignite from the bronze age Eastern Mediterranean
Source: Sci Rep. 2021 Dec 17;11:24185. doi: 10.1038/s41598-021-03544-w (PMC8683508; doi:10.1038/s41598-021-03544-w)
Supplement: Supplementary file 2 — Supplementary Information 2. [file 41598_2021_3544_MOESM2_ESM.xlsx]

## Sheet: Sheet1
Data Table S1
Information on archaeological context, key biomolecular results (see Tab. S2 for detailed datasets and quantification) and microremain results for individual samples.
											Sample	Combustion	Conifer wood	Hardwood	Dung	Lignite	Two ring	Three ring	Four ring	Five ring	Six ring		Fluoranthene/	anthracene/	fluoranthene/	1,7-DMP/	Number	Sample	Melted		unburnt	Indeterm.	Palaeopathological Evidence (to date, only conducted for Tiryns samples)
Sample number	Country	Site		Archaeological context	Anthropological ID	Date relative	Conventional date	14C date (2 sigma)	Sex	Age	weight (mg)	markers (PAHs)	smoke/fuel	smoke/fuel	smoke/fuel	smoke/fuel	PAHs	PAHs	PAHs	PAHs	PAHs	Coronene	pyrene	anthracene + phenanthrene	fluoranthene + pyrene	1,7-DMP+2,6-DMP*	charcoal	weight (mg)	phytolith	N. charcoal/ mg	Wood	combustion particles	Upper respiratory disease	Lower respiratory disease	Suspected TB	Musculoskeletal system
TIR001.B	Greece	Tiryns	Lower Citadel	Ti 03 LXIII 35/03 VI F/VI G Burial 5/03	MARAN 10.Tooth 31,32,41,42,43	LH IIIB Developed	ca. 1250-1220 BC	1403-1229 BC	male	(26) 27-30 (35)	5.228	+	+	+	-	trace	+	+	+	+	+	trace	1.01	0.37	0.5	0.71	17	10.4		1.63462	no	0	diseased	diseased	not diseased	normal
TIR001.C	Greece	Tiryns	Lower Citadel	Ti 03 LXIII 35/03 VI F/VI G Burial 5/03	MARAN 10.Tooth 11,12,13,22	LH IIIB Developed	ca. 1250-1220 BC	1403-1229 BC	male	(26) 27-30 (35)	3.206	+	+	+	-	+	+	+	+	+	+	-	1.06	0.38	0.51	0.65	4	1.6		2.5	conifer	0	diseased	diseased	not diseased	normal
TIR001.E	Greece	Tiryns	Lower Citadel	Ti 03 LXIII 35/03 VI F/VI G Burial 5/03	MARAN 10.Tooth 33	LH IIIB Developed	ca. 1250-1220 BC	1403-1229 BC	male	(26) 27-30 (35)	4.646	+	+	+	-	+	+	+	+	+	+	trace	0.97	0.39	0.49	0.81							diseased	diseased	not diseased	normal
TIR002.B	Greece	Tiryns	Lower Citadel	Ti 77 LXII 37/8 Grave 7-1	KILIAN 24.Tooth 17,31,32,33,42,43	LH IIIB Developed, IIIB Final or IIIC Early	ca. 1250-1150 BC	1394-1222 BC	female (morph: male)	40-50 (55)	5.95	+	+	-	+	+	+	+	+	+	+	trace	0.93	0.33	0.48	0.89	28	10.7		2.61682	no	1	diseased	not diseased	not diseased	very strong
TIR003.A	Greece	Tiryns	Lower Citadel	Ti 82/83 LXII 44/16 XVIII Grave 16 Individual A	KILIAN 55.Tooth 31,32,33,41,42	LH IIIB Developed	ca. 1250-1220 BC		female	27-30 (35)	5.072	+	+	+	-	-	+	+	+	+	+	-	1.06	0.36	0.51	0.64	63	10.3		6.1165	no	0	not diseased	not diseased	not diseased	strong
TIR003.B	Greece	Tiryns	Lower Citadel	Ti 82/83 LXII 44/16 XVIII Grave 16 Individual A	KILIAN 55.Tooth 10,11,33,34	LH IIIB Developed	ca. 1250-1220 BC		female	27-30 (35)	2.67	+	+	+	-	trace	+	+	+	+	+	trace	0.78	0.4	0.44	0.88	14	1		14	no	0	not diseased	not diseased	not diseased	strong
TIR004.A	Greece	Tiryns	Lower Citadel	Ti 82/83 LXII 43/6.7 XIIIa Grave 25 Individual A	KILIAN 61.Tooth 32,33,42,43,44	probably LH IIIB Developed	ca. 1250-1220 BC		female	30-35	6.05	+	+	+	+	-	+	+	+	+	+	-	0.8	0.27	0.44	0.45	12	10.8		1.11111	no	0	bones missing	diseased	not diseased	strong
TIR005.A	Greece	Tiryns	Lower Citadel	Ti 78/79 LXI 41/43 Grave 70	KILIAN 75.Tooth 31,32,33,41,42	LH IIIB Developed	ca. 1250-1220 BC		female	(50) 55-65 (75)	3.82	+	trace	+	+	+	+	+	+	+	+	trace	0.82	0.27	0.45	0.44	6	1.4		4.28571	no	0	diseased	not diseased	not diseased	normal
TIR006.A	Greece	Tiryns	Lower Citadel	Ti 71 LXI 37/71 Nr. 1051 Grave 1, Sk-2/1	JANTZEN 7.Tooth 32,33	probably LH IIIC Early	ca. 1200-1150 BC		male	(30) 35-40	2.74	+	+	-	+	+	+	+	+	+	+	-	0.97	0.15	0.49	0.92	30	1.6		18.75	no		diseased	diseased	not diseased	strong
TIR008.C	Greece	Tiryns	Lower Town	Ti 14 LII 25/58 II/IIa 6 Ofl.II Burial 1/14/Ind.1 in Nr. 134/14	MARAN 67.Tooth 16,26,42,43	Early Iron Age (Protogeometric or Geometric)	ca. 1050-700 BC		male	25-30 (35)	4.15	+	+	-	-	-	+	+	+	+	trace	-	0.98	0.29	0.5	0.89							not diseased	not diseased	not diseased	normal
TIR010.C	Greece	Tiryns	Lower Citadel	Ti 82/83 LXII 44/29 XVIIa Grave 18	KILIAN 32.Tooth 23,28,32,42,44,46,48	LH IIIB Middle or Developed	ca. 1270-1220 BC	1440-1299 cal BC	male	(40) 45-50	4.03	+	+	+	-	-	+	+	+	+	trace	-	1.13	0.3	0.53	0.67							diseased	not diseased	not diseased	very strong
TIR013.B	Greece	Tiryns	Lower Town	Ti 17 LII 24/88 IB Burial 3/17	MARAN 99.Tooth 26	Early Iron Age (Protogeometric or Geometric)	ca. 1050-700 BC		possibly male	(35) 40-45 (50)	4.128	+	+	+	-	trace	+	+	+	+	trace	-	1.03	0.25	0.51	0.68							bones missing	bones missing	bones missing	strong
TIR014.B	Greece	Tiryns	Lower Citadel	Ti 71 LX 37/69 Bau IIa Nr. 1054 Grave 5, Sk-8/1	JANTZEN 14. Tooth 28,31	probably LH IIIC Early	ca. 1200-1150 BC		female	(50) 55-65	4.936	+	+	-	-	+	+	+	+	+	trace	-	0.98	0.29	0.5	0.89							bones missing	diseased	not diseased	normal
TIR015.B	Greece	Tiryns	Lower Citadel	Ti 81 LXII 43/88 Ofl. XIIa Grave 14	KILIAN 42.Tooth 42	LH IIIC Early	ca. 1200-1150 BC		female	24-25 (26)	3.59	+	+	-	-	-	+	+	+	+	trace	-	0.98	0.29	0.5	0.89	2	2		1	no		diseased	not diseased	not diseased	normal
TIR016.B	Greece	Tiryns	Lower Citadel	Ti 82/83 LXII 44/19 XVIII Grave 15	KILIAN 57.Tooth 34	LH IIIB Middle	ca. 1270-1250 BC		male	45-50 (55)	3.388	+	+	+	-	-	+	+	+	+	trace	-	1.13	0.3	0.53	0.67	17	3.9		4.35897	no	0	diseased	diseased	not diseased	very strong
TIR017.B	Greece	Tiryns	Lower Citadel	Ti 78/79 LXI 41/23 Grave 69	KILIAN 76.Tooth 14	LH IIIB Developed	ca. 1250-1220 BC		male	27-30	4.498	+	+	+	-	-	+	+	+	+	trace	-	1.03	0.25	0.51	0.68						0	diseased	not diseased	not diseased	normal
TIR017.C	Greece	Tiryns	Lower Citadel	Ti 78/79 LXI 41/23 Grave 69	KILIAN 76.Tooth 31	LH IIIB Developed	ca. 1250-1220 BC		male	27-30	5.17	+	+	+	+	+	+	+	+	+	+	trace	0.86	0.2	0.46	0.57	7	2.87		2.43902	no		diseased	not diseased	not diseased	normal
TIR018.B	Greece	Tiryns	Lower Citadel	Ti 76/77 LXI 42/30 VIa	KILIAN 87.Tooth 43	LH IIIC Advanced or Late	ca. 1100-1050 BC		possibly male	25-30 (35)	3.76	+	+	+	-	-	+	+	+	+	trace	-	0.9	0.28	0.47	0.78	143	1.7		84.1176	no	0	bones missing	bones missing	bones missing	normal
TIR020	Greece	Tiryns	Lower Town	Ti 74 L-54, Grave 1974/7 (1)	JANTZEN 43.Tooth 11,12,31,32,37	Early Iron Age (Protogeometric)	ca. 1050-900 BC		male	35-40 (50)	4.046	+	+	+	+	+	+	+	+	+	+	-	1.54	0.2	0.61	0.67	32	2.1		15.2381	no	0	not diseased	bones missing	not diseased	normal
XAN001.B	Greece	Chania	Odos Palama	Tomb 1A / Pit-Cave burial	McGeorge 1992, 29. Tooth mand. I. + max. I1, M1, M2	LM IIIA2-LM IIIB1	ca 1370-1250 BC		female	ca. 23-39	1.94	+	+	+	+	+	+	+	+	+	+	-	1.11	0.27	0.53	0.91
XAN002	Greece	Chania	Odos Palama	Tomb 8C / Pit-Cave burial	McGeorge 1992, 32. Tooth 31,32,41,42 + max. C.	LM IIIA2-LM IIIB1	ca 1370-1250 BC		female	ca. 18-25	5.54	+	trace	+	+	-	+	+	+	+	trace	-	0.76	0.39	0.43	0.41	4	2.4		1.66667	no	0
XAN003.B	Greece	Chania	Odos Palama	Tomb 10A / Chamber Tomb burial	McGeorge 1992, 32-33. Tooth max. I1, M1, M2	LM IIIA2-LM IIIB1	ca 1370-1250 BC		female	ca. 17-25	2.418	+	+	+	+	+	+	+	+	+	+	-	0.87	0.35	0.47	0.5
XAN004.B	Greece	Chania	Odos Palama	Tomb 3 / Pit Cave burial	McGeorge 1992, 30. Tooth mand. Right I2, C, left C, PM1; max. I1, I2, C, M, M, PM	LM IIIA2-LM IIIB1	ca 1370-1250 BC		female	ca. 17-23	3.41	+	+	+	+	+	+	+	+	+	+	-	0.53	0.35	0.35	0.5
XAN008	Greece	Chania	Odos Palama	Tomb 16-1 / Chamber Tomb burial	McGeorge 1992, 36. Tooth mand. I, PM + max. I1	LM IIIA2-LM IIIB1	ca 1370-1250 BC		male	ca. 30-40+	3.924	+	trace	+	+	-	+	+	+	+	trace	-	0.87	0.35	0.47	0.54	6	2.3		2.6087	no	0
XAN011.A	Greece	Chania	Kouklakis Plot	Pit-Cave 19	Tooth: Left M1 + Right M2, M3	LM IIIA1	ca 1400-1370 BC		male	ca. 23-25	4.958	+	+	+	+	-	+	+	+	+	+	trace	1.04	0.48	0.51	0.61	3	2.7		1.11111	no	0
XAN012.A	Greece	Chania	Malefakis Plot	Tomb 3 / Chamber skeleton 3	none	LM IIIB	ca 1300-1250 BC		undet.	ca. 17-25	2.936	+	+	+	+	-	+	+	+	+	trace	-	1.48	0.35	0.59	0.67	6	2		3	no	0
ALA001.E	Turkey	Alalakh	Area 3 extramural cemetery	Square 45.71, Locus 03-3017, Pail 257	S 04-9	LB I	ca. 1600-1400 BC	1496-1325 BC	male	ca. 40-45	5.732	+	+	+	+	-	+	+	+	+	+	-	0.78	0.32	0.44	0.47	2	10.1		0.19802	no	0
ALA001.D	Turkey	Alalakh	Area 3 extramural cemetery	Square 45.71, Locus 03-3017, Pail 257	S 04-9.Tooth mand. M2	LB I	ca. 1600-1400 BC	1496-1325 BC	male	ca. 40-45	5.038	+	+	+	+	-	+	+	+	+	+	-	0.97	0.4	0.49	0.48
ALA004.C	Turkey	Alalakh	Area 3 extramural cemetery	Square 45.72, Locus 03-3002, Pail 40	S 04-25	LB I	ca. 1600-1400 BC	1895-1752 BC	male	ca. 40-45	4.858	+	+	+	-	-	+	+	+	+	trace	-	1.02	0.34	0.51	0.75	12	1.2		10	alder	0
ALA011.C	Turkey	Alalakh	Area 3	Square 45.44, Locus 146	AT 18960	MB II	ca. 1650-1600 BC	1741-1624 BC	male	ca. 3.5-4	2.722	+	+	+	-	-	+	+	+	+	trace	-	1.44	0.32	0.59	0.77	38	5.6		6.78571	no	0
ALA016.C	Turkey	Alalakh	Royal Precinct	Square 32.54, Locus 85	AT 17541	LB I/LB II	ca. 1400-1300 BC	1617-1506 BC	female	ca. 65-75	4.938	+	+	+	+	-	+	+	+	+	trace	-	1.54	0.37	0.61	0.61
ALA028.D	Turkey	Alalakh	Area 3 extramural cemetery	Square 45.44, Locus 73	AT 7395	LB I	ca. 1600-1400 BC	1877-1666 BC	female	ca. 30-40	4.634	+	trace	+	-	-	+	+	+	+	-	-	1.02	0.33	0.51	0.66	28	1.3		21.5385	no	0
ALA029.D	Turkey	Alalakh	Area 3 extramural cemetery	Square 45.44, Locus 79	AT 7695	LB I	ca. 1600-1400 BC	1880-1695 BC	female	ca. 20-30	5.106	+	+	+	+	-	+	+	+	+	trace	-	0.97	0.38	0.49	0.54
ALA034.C	Turkey	Alalakh	Area 3 extramural cemetery	Square 45.45, Locus 6	AT 8830	LB I	ca. 1600-1400 BC	1874-1666 BC	female	ca. 35-45	3.676	+	+	+	+	-	+	+	+	+	trace	-	0.92	0.36	0.48	0.53	47	2.3		20.4348	no	0
ALA059.B	Turkey	Alalakh	Area 3 extramural cemetery	Square 45.44, Locus 55	AT 4742	LB I	ca. 1600-1400 BC		undet.	ca. 3-5	2.458	+	+	+	+	-	+	+	+	+	trace	-	0.86	0.37	0.46	0.74	26	1.7		15.2941	no	0
ALA061.B	Turkey	Alalakh	Area 3 extramural cemetery	Square 45.44, Locus 67	AT 6049	LB I	ca. 1600-1400 BC		female	ca. 20-25	2.836	+	+	+	+	-	+	+	+	+	trace	-	0.71	0.37	0.41	0.83	4	1.7		2.35294	no	0
ALA063.C	Turkey	Alalakh	Area 3 extramural cemetery	Square 45.44, Locus 82	AT 8751	LB I	ca. 1600-1400 BC		female	ca. 20-30	4.762	+	+	+	+	-	+	+	+	+	trace	-	0.85	0.3	0.46	0.6	30	1.6		18.75	no	0
ALA069.B	Turkey	Alalakh	Area 3 extramural cemetery	Square 45.44, Locus 120	AT 14609.Tooth mand. M2	LB I	ca. 1600-1400 BC		probable male	ca. 25-35	4.826	+	+	+	+	-	+	+	+	+	trace	-	0.97	0.39	0.49	0.62	3	1.6		1.875	no	0
ALA070.C	Turkey	Alalakh	Area 3 extramural cemetery	Square 45.44, Locus 121	AT 13885	LB I	ca. 1600-1400 BC		female	ca. 40-50	1.696	+	+	+	-	-	+	+	+	+	trace	-	0.99	0.35	0.5	0.85
ALA080.C	Turkey	Alalakh	Area 3 extramural cemetery	Square 45.72, Locus 03-3047	S 04-13	LB I	ca. 1600-1400 BC		undet.	ca. 2.5-5	3.018	+	+	-	+	-	+	+	+	+	+	-	0.72	0.26	0.42	0.54	37	5.6		6.60714	no	0
ALA085.B	Turkey	Alalakh	Area 3 extramural cemetery	Square 45.72, Locus 03-3066	S 04-20	MB II/LB I	ca. 1650-1550 BC		probable female	ca. 25-35	2.748	+	+	+	-	-	+	+	+	+	trace	-	1.16	0.29	0.54	0.75	0	1.4		0	no	0
ALA086.C	Turkey	Alalakh	Area 3 extramural cemetery	Square 45.71, Locus 03-3054	S 04-21	LB I	ca. 1600-1400 BC		undet.	ca. 8-13	5.11	+	+	+	+	-	+	+	+	+	trace	-	0.83	0.41	0.45	0.67	38	1.7		22.3529	no	0
ALA094.B	Turkey	Alalakh	Area 3 extramural cemetery	Square 45.72, Locus 03-3048	none	LB I	ca. 1600-1400 BC		undet.	undet.	2.088	+	+	+	-	-	+	+	+	+	+	-	0.97	0.38	0.49	0.73	110	6.8		16.1765	no
ALA118.E	Turkey	Alalakh	Royal Precinct	Square 32.53, Locus 111	AT 24688.Tooth 16,17,21,22,31,32,33,42,43,44,45.	LB I/LB II	ca. 1400-1300 BC		female	ca. 45-50	5.082	+	+	+	-	-	+	+	+	+	-	-	1.13	0.19	0.53	0.74	9	1.9		4.73684	no	0
ALA119.C	Turkey	Alalakh	Royal Precinct	Square 32.53, Locus 136	AT 25916.Tooth 43,44,45,46,47,48	LB I	ca. 1600-1400 BC		female	ca. 30-35	3.486	+	+	+	-	-	+	+	+	+	-	-	1.31	0.34	0.57	0.8
ALA119.D	Turkey	Alalakh	Royal Precinct	Square 32.53, Locus 136	associated sediment of AT 25916				n/a		5.12	trace	trace	-	-	-	trace	trace	trace	-	-	-	5.17	0.66	0.84	n/a	55	0.819		67.1551	no	0
ALA119.E	Turkey	Alalakh	Royal Precinct	Square 32.53, Locus 136	associated sediment of AT 25916				n/a		5.02	trace	trace	-	-	-	trace	trace	trace	-	-	-	4.47	0.52	0.82	n/a	143	1.066		134.146	no	0
ALA125.D	Turkey	Alalakh	Area 4 cemetery	Square 64.72, Locus 100	AT 24717.Tooth 38 + mand. Right	LB I	ca. 1600-1400 BC		male	ca. 55-65	5.064	+	+	+	-	-	+	+	+	+	-	-	1.01	0.3	0.5	0.84	9	2		4.5	no	0
ALA126.D	Turkey	Alalakh	Area 4 cemetery	Square 64.72, Locus 101	AT 24776.Tooth 27 + several teeth mand. and max.	LB I	ca. 1600-1400 BC		male	ca. 45-50	2.72	+	+	+	-	-	+	+	+	+	-	-	2.06	0.27	0.67	0.84	27	1.6		16.875	no	0
ALA127.C	Turkey	Alalakh	Area 4	Square 64.72, Locus 113	AT 23880.Tooth 17,24, PM max, M3 max, Incisors, a canine	LB I	ca. 1600-1400 BC		undet.	undet.	5.58	+	+	+	-	-	+	+	+	+	-	-	1.23	0.29	0.55	0.85	77	2.2		35	no	0
ALA128.E	Turkey	Alalakh	Area 4 cemetery	Square 64.72, Locus 120	AT 24239.Tooth 26 + several teeth mandible	LB I	ca. 1600-1400 BC		male	ca. 35-40	4.504	+	+	+	-	-	+	+	+	+	trace	-	0.94	0.32	0.48	0.7	20	2.2		9.09091	no	0
ALA139.D	Turkey	Alalakh	Area 4 cemetery	Square 64.72, Locus 150	AT 24724.Tooth 27,34,35	LB I	ca. 1600-1400 BC		female	ca. 50-53	2.56	+	+	+	-	-	+	+	+	+	trace	-	0.92	0.39	0.48	0.86	0	1.5		0	no	0
KEL038	Lebanon	Kamid el-Loz	northern slope	Grave 99	ID15:11.Tooth 47,48	MB	ca. 2000-1600 BC		male	30-50	4.534	+	+	+	-	-	+	+	+	+	trace	-	1	0.31	0.5	0.66	18	1.6		11.25	no	1
KEL039	Lebanon	Kamid el-Loz	northern slope	Grave 100	ID15:14. Tooth 33	MB	ca. 2000-1600 BC		female?	40-50	4.664	+	+	+	-	-	+	+	+	+	trace	-	0.99	0.29	0.5	0.67	23	1.7		13.5294	no	0
MGD001, MEG.002	Israel	Megiddo	Area H	Tomb 50, 16/H/063 (LB092)	king' Individual 2. Tooth: maxilla three molars and two premolars.	MB II/III	ca. 1650-1600 BC		male	adult	5.142	+	+	+	-	-	+	+	+	+	trace	trace	1.53	0.33	0.61	0.72	225	11.5		4.78	no	0
MGD001, MEG.003	Israel	Megiddo	Area H	Tomb 50, 16/H/063 (LB090)	king' Individual 2. Tooth 41, 42, 44, 45, 46, 47, 48	MB II/III	ca. 1650-1600 BC		male	adult	5.182	+	+	+	+	-	+	+	+	+	+	trace	1.13	0.38	0.53	0.65
MGD001, MEG.004	Israel	Megiddo	Area H	Tomb 50, 16/H/063 (LB090)	king' Individual 2. Tooth 31, 32, 33, 34, 35, 36, 37, 38.	MB II/III	ca. 1650-1600 BC		male	adult	5.002	+	trace	+	+	-	+	+	+	+	trace	trace	1.17	0.4	0.54	0.66
MGD002, MEG.006	Israel	Megiddo	Area H	Tomb 50, 16/H/062 (LB142)	'queen' Individual 1. Tooth 33, 43 + mand. Two premolars and two molars.	MB II/III	ca. 1650-1600 BC		female	adult	4.402	+	trace	+	+	-	+	+	+	+	+	trace	1.01	0.38	0.5	0.55	60	2.2		27.2727	no	0
MGD006, MEG.010	Israel	Megiddo	Area H	Tomb 16/H/045 (LB155)	Individual 2. Tooth 12,13,14,16,25	LB I	ca. 1550-1400 BC		male	adult	2.658	+	+	+	-	-	+	+	+	+	trace	-	1.32	0.37	0.57	0.8	32	2.2		14.5455	no	0
MGD007, MEG.011	Israel	Megiddo	Area H	Tomb 16/H/045 (LB202)	Individual 1. Tooth 31,33,34,35,36,41,42,43,44,45,46, + mand. M2	LB I	ca. 1550-1400 BC		male	adult	5.52	+	+	+	-	-	+	+	+	+	+	trace	1.26	0.38	0.56	0.62	121	9.3		13.0108	no	0
MGD008, MEG.012	Israel	Megiddo	Area K	Tomb 12/K/089 (LB015)	Tooth 43,44,45,46,47	MB III/LB I	ca. 1630-1400 BC	1496-1222 BC	male	25-30	4.302	+	+	+	+	-	+	+	+	+	+	trace	1.55	0.33	0.61	0.64	41	11.2		3.66071	no	0
MGD008, MEG.013	Israel	Megiddo	Area K	Tomb 12/K/089 (LB015)	Tooth 32,33,34,35,36,37,38	MB III/LB I	ca. 1630-1400 BC	1496-1222 BC	male	25-30	5.168	+	+	+	+	-	+	+	+	+	+	trace	1.44	0.33	0.59	0.64
MGD009, MEG.016	Israel	Megiddo	Area K	Tomb 12/K/096 (LB011)	Individual 2 (west skeleton). Tooth 24,32,33,34,41	MB III/LB I	ca. 1630-1400 BC	1638-1413 BC	female	40+	5.092	+	+	+	+	-	+	+	+	+	+	trace	1.06	0.38	0.51	0.6	17	2.6		6.53846	no	0
MGD010, MEG.017	Israel	Megiddo	Area K	Tomb 12/K/096 (LB012)	Individual 1 (east skeleton). Tooth 11,12,13,32,33,42,45	MB III/LB I	ca. 1630-1400 BC	1638-1413 BC	male	20-25	8.588	+	+	+	+	-	+	+	+	+	+	trace	1.11	0.37	0.53	0.58	21	1.8		11.6667	no	0
MGD011, MEG.019	Israel	Megiddo	Area K	Tomb 14/K/119 (lower) (LB031)	Tooth 14,15,27,36,41,42	MB III/LB I	ca. 1630-1400 BC	1688-1535 BC	undet.	juvenile	3.12	+	+	+	-	-	+	+	+	+	trace	-	1.34	0.36	0.57	0.88	121	1.9	1	63.6842	no	0
MGD013, MEG.021	Israel	Megiddo	Area K	Tomb 10/K/118 (LB006)	Individual 3. Tooth 14,22,23,24,25,26,32,33,34,35,37,44	MB III/LB I	ca. 1630-1400 BC		undet.	14-16	4.248	+	trace	+	-	-	+	+	+	+	trace	-	2.46	0.27	0.71	0.76	26	2.6		10	no	0
MGD015, MEG.023	Israel	Megiddo	Area K	Tomb 100, 10/K/120 (LB007)	comingled. Tooth dec. 23,31,41,42	MB III/LB I	ca. 1630-1400 BC		undet.	7-9	3.814	+	+	+	-	-	+	+	+	+	trace	trace	1.61	0.31	0.62	0.8	6	2.1		2.85714	no	0
MGD016, MEG.018	Israel	Megiddo	Area K	Tomb 14/K/049 (LB002)	Individual 1. Tooth 11,12,13,14,21,22,23,26,38	MB III/LB I	ca. 1630-1400 BC	1509-1432 BC	male	20-25	4.462	+	trace	+	+	-	+	+	+	+	+	trace	1.25	0.38	0.55	0.51	9	2.3		3.91304	no	0
MGD017, MEG.024	Israel	Megiddo	Area K	Tomb 100, 10/K/120 (LB007)	comingled. Tooth 15,31,32,41,42,44	MB III/LB I	ca. 1630-1400 BC		undet.	child/adult	4.944	+	trace	+	-	-	+	+	+	+	+	trace	1.76	0.32	0.64	0.73	90	1.4	3	64.2857	no	0
MGD018, MEG.025	Israel	Megiddo	Area K	Tomb 100, 10/K/121 (LB002)	comingled. Tooth 13,16,31,32,41,42 + max. I.	MB III/LB I	ca. 1630-1400 BC		undet.	adult	3.812	+	+	+	-	-	+	+	+	+	trace	-	1.22	0.38	0.55	0.73	24	1.7	1	14.1176	no	0
MGD019, MEG.026	Israel	Megiddo	Area K	Tomb 100, 10/K/120 (LB006)	comingled. Tooth 32,33	MB III/LB I	ca. 1630-1400 BC		undet.	child/adult	3.118	+	+	+	-	-	+	+	+	+	-	-	1.12	0.26	0.53	0.88	22	6.6		3.33333	no	0
MGD021, MEG.008	Israel	Megiddo	Area H	Tomb 50, 16/H/065 (LB074)	comingled. Tooth 11,23,26,33,34,42,43,45	MB II/III	ca. 1650-1600 BC		undet.	adult	3.792	+	+	+	-	-	+	+	+	+	+	trace	1.53	0.35	0.61	0.7	52	0.64		81.25	no	0
ERA005, TE26	Israel	Tel Erani	Area Q, Sq. D120, Layer 3c	L2091/B20434	Tooth 43,44	Iron Age b/IIa	ca. 1100-1000 BC		undet.	30-50	4.858	+	+	+	-	-	+	+	+	+	-	-	1.24	0.37	0.55	0.67	28	2		14	no	0
ERA017.A, TE08	Israel	Tel Erani	Area Q, Sq. E120, Layer 3c	L2160/B21024	Tooth 25	Iron Age b/IIa	ca. 1100-1000 BC		Male	50-60	4.902	+	+	+	-	-	+	+	+	+	-	-	1.65	0.34	0.62	0.66	288	2.9		99.3103	no	0
ERA017.B, TE10	Israel	Tel Erani	Area Q, Sq. E120, Layer 3c	L2160/B21024	Tooth 33,43	Iron Age b/IIa	ca. 1100-1000 BC		Male	50-60	4.086	+	+	+	-	-	+	+	+	+	-	-	1.54	0.37	0.61	0.66
ERA017.C	Israel	Tel Erani	Area Q, Sq. E120, Layer 3c	L2160/B21024	Tooth 17,25,27,31,32,33,41,42,43,46	Iron Age b/IIa	ca. 1100-1000 BC		Male	50-60	5.51	+	+	+	-	-	+	+	+	+	-	-	1.23	0.36	0.55	0.71
ABU003.B	Egypt	Abusir el-Meleq			1617, JK2916	New Kingdom/Third intermediate Period	ca. 1550-747 BC	1111-998 BC	female?	20-30	6.52	trace	-	-	-	-	trace	trace	trace	trace	-	-	n/a	n/a	n/a	n/a	5	3.6		1.38889	no	0
ABU004	Egypt	Abusir el-Meleq			1511, Tooth 18	New Kingdom	ca. 1550-1100 BC				4	trace	-	-	-	-	trace	trace	trace	trace	-	-	n/a	n/a	n/a	n/a
Horem.1-5	Egypt	Thebes	Deir el Bahri, Temple of Methuhotep	Tomb 7		New Kingdom/Third intermediate Period	ca. 1100-1040/30 BC		male	ca.60	1.788	trace	-	-	-	-	trace	trace	-	-	-	-	n/a	n/a	n/a	n/a
																										*DMP = dimethylphenanthrene
