# Supplementary material for: Archaeometric evidence for the earliest exploitation of lignite from the bronze age Eastern Mediterranean
Source: Sci Rep. 2021 Dec 17;11:24185. doi: 10.1038/s41598-021-03544-w (PMC8683508; doi:10.1038/s41598-021-03544-w)
Supplement: Supplementary file 3 — Supplementary Information 3. [file 41598_2021_3544_MOESM3_ESM.xlsx]

## Sheet: Sheet1
Data Table S2a
Chemical information on the presence/absence of combustion-related organic compounds/biomarkers in all individual samples in this study
Organic compound	RT (min)	RRT (min)	Mass spectral characteristics*		TIR001.B	TIR001.C	TIR001.E	TIR002.B	TIR003.A	TIR003.B	TIR004.A	TIR005.A	TIR006.A	TIR008.C	TIR0010.C	TIR013.B	TIR014.B	TIR015.B	TIR016.B	TIR017.B	TIR017.C	TIR018.B	TIR020	XAN001.B	XAN002	XAN003.B	XAN004.B	XAN008	XAN011.A	XAN012.A	ALA001.C	ALA001.D	ALA004.B	ALA011.B	ALA016.B	ALA028.B	ALA029.B	ALA034.B	ALA059.B	ALA061.B	ALA063.A	ALA069.B	ALA070.C	ALA080.C	ALA085.B	ALA086.B	ALA094.B	ALA118.E	ALA119.C
Polynuclear aromatic hydrocarbons (PAHs)1
2 aromatic rings
naphthalene	16.89	0.482	51,63, 102, 128		+	+	+	+	+	+	+	+	+	+	+	+	+	+	+	+	+	+	+	+	+	+	+	+	+	+	+	+	+	+	+	+	+	+	+	+	+	+	+	+	+	+	+	+	+
2-methylnaphthalene	19.61	0.56	51, 63, 71, 89 115 141/142		+	+	+	+	+	+	+	+	+	+	+	+	+	+	+	+	+	+	+	+	+	+	+	+	+	+	+	+	+	+	+	trace	+	+	+	+	+	+	+	+	+	+	+	+	+
1-methylnaphthalene	19.97	0.57	51, 63, 71, 89 115 141/142		+	+	+	+	+	+	+	+	+	+	+	+	+	+	+	+	+	+	+	+	+	+	+	+	+	+	+	+	+	+	+	trace	+	+	+	+	+	+	+	+	+	+	+	+	+
biphenyl	21.51	0.614	63, 76, 115, 154		+	+	+	+	+	+	+	+	+	+	+	+	+	+	+	+	+	+	+	+	+	+	+	+	+	+	+	+	+	+	+	+	+	+	+	+	+	+	+	+	+	+	+	+	+
9,10-dihydrophenanthrene	28.19	0.805	76, 89, 152, 165, 179, 180		+	+	+	+	+	+	+	+	+	+	+	+	+	+	+	+	+	+	+	+	+	+	+	+	+	+	+	+	+	+	+	+	+	+	+	+	+	+	+	+	+	+	+	+	+
3 aromatic rings
acenaphthene	22.24	0.635	63, 76, 126, 153/154		+	+	+	+	+	+	+	+	+	+	+	+	+	+	+	+	+	+	+	+	+	+	+	+	+	+	+	+	+	+	+	+	+	+	+	+	+	+	+	+	+	+	+	+	+
acenaphthylene	23.04	0.658	63,76, 126, 152		+	+	+	+	+	+	+	+	+	+	+	+	+	+	+	+	+	+	+	+	+	+	+	+	+	+	+	+	+	+	+	+	+	+	+	+	+	+	+	+	+	+	+	+	+
phenalene	25.42	0.726	82, 115,139, 165, 166		+	+	+	+	+	+	+	+	+	+	+	+	+	+	+	+	+	+	+	+	+	+	+	+	+	+	+	+	+	+	+	+	+	+	+	+	+	+	+	+	+	+	+	+	+
fluorene isomer	25.68	0.733	69, 82, 115,139, 165, 166		+	+	+	+	+	+	+	+	+	+	+	+	+	+	+	+	+	+	+	+	+	+	+	+	+	+	+	+	+	+	+	+	+	+	+	+	+	+	+	+	+	+	+	+	+
fluorene	25.8	0.737	69, 82, 115,139, 165, 166		+	+	+	+	+	+	+	+	+	+	+	+	+	+	+	+	+	+	+	+	+	+	+	+	+	+	+	+	+	+	+	+	+	+	+	+	+	+	+	+	+	+	+	+	+
2-methyl-9H-fluorene	28.01	0.8	76, 89, 152, 165, 180		+	+	+	+	+	+	+	+	+	+	+	+	+	+	+	+	+	+	+	+	+	+	+	+	+	+	+	+	+	+	+	+	+	+	+	+	+	+	+	+	+	+	+	+	+
1-methyl-9H-fluorene	28.31	0.809	76, 89, 152, 165, 180		+	+	+	+	+	+	+	+	+	+	+	+	+	+	+	+	+	+	+	+	+	+	+	+	+	+	+	+	+	+	+	+	+	+	+	+	+	+	+	+	+	+	+	+	+
9-methyl-9H-fluorene	28.39	0.811	76, 89, 152, 165, 180		+	+	+	+	+	+	+	+	+	+	+	+	+	+	+	+	+	+	+	+	+	+	+	+	+	+	+	+	+	+	+	+	+	+	+	+	+	+	+	+	+	+	+	+	+
phenanthrene (ravatite)	29.51	0.843	76, 89, 152, 178		+	+	+	+	+	+	+	+	+	+	+	+	+	+	+	+	+	+	+	+	+	+	+	+	+	+	+	+	+	+	+	+	+	+	+	+	+	+	+	+	+	+	+	+	+
anthracene	29.69	0.848	76, 89, 152, 178		+	+	+	+	+	+	+	+	+	+	+	+	+	+	+	+	+	+	+	+	+	+	+	+	+	+	+	+	+	+	+	+	+	+	+	+	+	+	+	+	+	+	+	+	+
2-methylanthracene	30.96	0.884	82, 96, 165 192		+	+	+	+	+	+	+	+	+	+	+	+	+	+	+	+	+	+	+	+	+	+	+	+	+	+	+	+	+	+	+	+	+	+	+	+	+	+	+	+	+	+	+	+	+
1-methylanthracene	31.47	0.899	83, 95, 165, 192		+	+	+	+	+	+	+	+	+	+	+	+	+	+	+	+	+	+	+	+	+	+	+	+	+	+	+	+	+	+	+	+	+	+	+	+	+	+	+	+	+	+	+	+	+
3-methylphenanthrene	31.57	0.902	94, 165, 192		+	+	+	+	+	+	+	+	+	+	+	+	+	+	+	+	+	+	+	+	+	+	+	+	+	+	+	+	+	+	+	+	+	+	+	+	+	+	+	+	+	+	+	+	+
2-methylphenanthrene	31.75	0.907	96, 165, 192		+	+	+	+	+	+	+	+	+	+	+	+	+	+	+	+	+	+	+	+	+	+	+	+	+	+	+	+	+	+	+	+	+	+	+	+	+	+	+	+	+	+	+	+	+
9-methylphenanthrene	31.87	0.91	96, 165, 192		+	+	+	+	+	+	+	+	+	+	+	+	+	+	+	+	+	+	+	+	+	+	+	+	+	+	+	+	+	+	+	+	+	+	+	+	+	+	+	+	+	+	+	+	+
1-methylphenanthrene	31.96	0.913	95, 165, 192		+	+	+	+	+	+	+	+	+	+	+	+	+	+	+	+	+	+	+	+	+	+	+	+	+	+	+	+	+	+	+	+	+	+	+	+	+	+	+	+	+	+	+	+	+
3-ethylphenanthrene	32.98	0.942	76, 89, 101/102, 189, 191, 206		+	+	+	+	+	+	+	+	+	+	+	+	+	+	+	+	+	+	+	+	trace	+	+	+	+	trace	+	+	+	+	+	+	+	+	+	+	+	+	+	+	+	+	+	+	+
2- + 9-ethylphenanthrene + 3,6-dimethylphenanthrene	33.27	0.95	76, 89, 102, 189, 191, 206		+	+	+	+	+	+	+	+	+	+	+	trace	+	+	+	+	+	+	trace	+	trace	+	+	+	+	trace	+	+	+	+	+	trace	+	+	+	+	+	+	+	+	+	+	+	+	+
2,6-dimethylphenanthrene	33.41	0.954	76, 89, 102, 189, 191, 206		+	+	+	+	+	+	+	+	trace	+	+	trace	+	+	+	+	+	+	trace	trace	trace	+	trace	+	+	trace	+	+	+	+	+	trace	+	+	+	+	+	+	+	+	+	+	+	+	+
2,7-dimethylphenanthrene	33.52	0.957	76, 89, 102, 189, 191, 206		+	+	+	+	+	+	+	+	+	+	+	trace	+	+	+	+	+	+	trace	trace	trace	+	+	+	+	trace	+	+	+	+	+	trace	+	+	+	+	+	+	+	+	+	+	+	+	+
1,3- + 2,10- + 3,9- + 3,10-dimethylphenanthrenes	33.69	0.962	76, 89, 102, 189, 191, 206		+	+	+	+	+	+	+	+	+	+	+	+	+	+	+	+	+	+	+	+	trace	+	+	+	+	trace	+	+	+	+	+	+	+	+	+	+	+	+	+	+	+	+	+	+	+
1,6- + 2,9-dimethylphenanthrenes	33.79	0.965	76, 89, 102, 189, 191, 206		+	+	+	+	+	+	+	+	+	+	+	+	+	+	+	+	+	+	+	+	trace	+	+	+	+	trace	+	+	+	+	+	trace	+	+	+	+	+	+	+	+	+	+	+	+	+
1,7-dimethylphenanthrene (pimanthrene)2,3	33.88	0.968	76, 89, 102, 189, 191, 206		+	+	+	+	+	+	+	trace	+	+	+	+	+	+	+	+	+	+	+	+	trace	+	trace	+	+	trace	+	+	+	+	+	trace	+	+	+	+	+	+	+	+	+	+	+	+	+
2,3-dimethylphenanthrene	34	0.971	76, 89, 102, 189, 191, 206		+	+	+	+	+	+	+	+	+	+	+	trace	+	+	+	+	+	+	+	+	trace	+	+	+	+	trace	+	+	+	+	+	trace	+	+	+	+	+	+	+	+	+	+	+	+	+
1,9- + 4,9-dimethylphenanthrenes	34.03	0.972	76, 89, 102, 189, 191, 206		+	+	+	+	+	+	+	+	+	+	+	trace	+	+	+	+	+	+	trace	trace	trace	+	+	+	+	trace	+	+	+	+	+	trace	+	+	+	+	+	+	+	+	+	+	+	+	+
1,8-dimethylphenanthrene	34.51	0.986	76, 89, 101/102, 189, 191, 206		+	+	+	trace	+	+	+	+	trace	+	+	trace	+	+	+	+	trace	+	trace	trace	trace	+	trace	+	+	trace	+	+	+	+	+	trace	+	+	+	+	+	+	+	+	+	+	+	+	+
4 aromatic rings
fluoranthene	34.17	0.976	88, 101, 202		+	+	+	+	+	+	+	+	+	+	+	+	+	+	+	+	+	+	+	+	+	+	+	+	+	+	+	+	+	+	+	+	+	+	+	+	+	+	+	+	+	+	+	+	+
acephenanthrylene	34.55	0.987	88, 101, 202		+	+	+	+	+	+	+	+	+	+	+	+	+	+	+	+	+	+	+	+	+	+	+	+	+	+	+	+	+	+	+	+	+	+	+	+	+	+	+	+	+	+	+	+	+
pyrene	35.01	1	88, 101, 202		+	+	+	+	+	+	+	+	+	+	+	+	+	+	+	+	+	+	+	+	+	+	+	+	+	+	+	+	+	+	+	+	+	+	+	+	+	+	+	+	+	+	+	+	+
2-methylfluoranthene	36.01	1.029	95, 108, 189, 215, 216		+	+	+	+	+	+	+	+	+	+	+	+	+	+	+	+	+	+	+	+	+	+	+	+	+	+	+	+	+	+	+	+	+	+	+	+	+	+	+	+	+	+	+	+	+
1-methylpyrene	36.42	1.04	95, 108, 189, 215, 216		+	+	+	+	+	+	+	+	+	+	+	+	+	+	+	+	+	+	+	+	+	+	+	+	+	+	+	+	+	+	+	+	+	+	+	+	+	+	+	+	+	+	+	+	+
7H-benzo[c]fluorene	36.69	1.048	95,108, 189, 215, 216		+	+	+	+	+	+	+	+	+	+	+	+	+	+	+	+	+	+	+	+	+	+	+	+	+	+	+	+	+	+	+	+	+	+	+	+	+	+	+	+	+	+	+	+	+
cyclopenta[c,d]pyrene	39.69	1.133	99, 113, 226		trace	trace	trace	trace	trace	trace	trace	trace	trace	+	trace	trace	trace	trace	trace	+	trace	trace	trace	+	trace	+	+	trace	+	trace	+	trace	+	trace	trace	trace	trace	trace	trace	trace	+	trace	trace	+	trace	trace	trace	trace	trace
benz[a]anthracene	39.76	1.136	101, 113, 114, 226, 228 [229]		+	+	+	+	+	+	+	+	+	+	+	+	+	+	+	+	+	+	+	+	+	+	+	+	+	+	+	+	+	+	+	+	+	+	+	+	+	+	+	+	+	+	+	+	+
chrysene (+triphenylene)	39.9	1.14	101, 113, 114, 228		+	+	+	+	+	+	+	+	+	+	+	+	+	+	+	+	+	+	+	+	+	+	+	+	+	+	+	+	+	+	+	+	+	+	+	+	+	+	+	+	+	+	+	+	+
3,3,7,12a-tetramethyl-1,2,3,4,4a,11,12,12a-octahydrochrysene2,4,5	46.26	1.321	155, 165, 193, 207, 292		-	trace	-	trace	-	-	-	trace	trace	-	-	-	-	-	-	-	trace	-	-	-	-	trace	trace	-	-	-	-	-	-	-	-	-	-	-	-	-	-	-	-	-	-	-	-	-	-
1-benzylpyrene	47.66	1.361	144/145, 215, 292		trace	trace	-	trace	-	-	trace	trace	trace	-	-	-	-	-	-	trace	trace	trace	-	trace	-	+	+	-	-	-	-	-	-	-	-	-	-	-	-	-	-	-	-	-	-	-	-	-	-
5 aromatic rings
benzo[b]fluoranthene	43.75	1.25	113, 126, 252		+	+	+	+	+	+	+	+	+	+	+	+	+	+	+	+	+	+	+	+	+	+	+	+	+	+	+	+	+	+	+	+	+	+	+	+	+	+	+	+	+	+	+	+	+
benzo[j]fluoranthene	43.82	1.252	113, 126, 252		trace	+	trace	trace	trace	trace	+	trace	trace	+	+	+	trace	+	trace	+	trace	trace	+	+	+	+	+	trace	+	+	+	+	+	+	+	+	+	+	+	+	+	+	+	+	+	+	+	+	+
benzo[k]fluoranthene	44.08	1.259	113, 126, 252		+	+	+	+	+	+	+	+	+	+	+	+	+	+	+	+	+	+	+	+	+	+	+	+	+	+	+	+	+	+	+	+	+	+	+	+	+	+	+	+	+	+	+	+	+
perylene	44.62	1.274	112, 126, 252		+	+	+	+	+	+	+	+	+	+	+	+	+	+	+	+	+	+	+	+	+	+	+	+	+	+	+	+	+	+	+	+	+	+	+	+	+	+	+	+	+	+	+	+	+
benzo[a]pyrene	44.8	1.28	113, 126, 252		+	+	+	+	+	+	+	+	+	+	+	+	+	+	+	+	+	+	+	+	+	+	+	+	+	+	+	+	+	+	+	+	+	+	+	+	+	+	+	+	+	+	+	+	+
pentacene	48.42	1.383	125, 139, 278		+	+	trace	trace	trace	trace	+	trace	trace	trace	trace	trace	trace	trace	trace	trace	trace	trace	trace	+	trace	+	+	-	+	-	+	+	trace	trace	trace	trace	trace	trace	trace	trace	trace	trace	trace	+	-	trace	+	-	-
6 aromatic rings
dibenz[a,h]anthracene	48.07	1.373	125, 139, 278		trace	trace	trace	trace	trace	trace	+	trace	trace	trace	trace	trace	trace	trace	trace	trace	trace	trace	trace	trace	trace	+	+	-	+	-	+	+	trace	trace	trace	trace	trace	trace	trace	trace	trace	trace	trace	+	-	trace	+	-	-
indeno[1,2,3-cd]pyrene	48.31	1.38	124, 138, 276		+	+	+	+	+	+	+	+	+	+	+	+	trace	+	trace	+	trace	+	+	+	trace	+	+	trace	+	+	+	+	+	+	+	+	+	+	+	+	+	+	+	+	trace	+	+	trace	trace
picene (benzo[a]chrysene)	48.7	1.391	125, 139, 278		+	+	+	trace	+	trace	+	trace	+	trace	trace	trace	trace	trace	trace	trace	trace	trace	-	trace	trace	+	+	-	+	-	+	+	trace	trace	trace	trace	trace	trace	trace	trace	trace	trace	trace	+	-	trace	+	-	-
benzo[ghi]perylene	49.03	1.4	124, 137, 138, 276		+	+	+	trace	+	+	+	trace	+	+	+	+	trace	+	trace	+	trace	+	+	+	trace	+	+	trace	+	+	+	+	+	+	+	+	+	+	+	+	+	+	+	+	trace	+	+	trace	trace
anthranthrene	49.4	1.411	138, 276		+	+	+	trace	+	trace	+	trace	trace	+	+	+	trace	trace	trace	+	trace	trace	trace	+	trace	+	+	trace	+	trace	+	+	trace	+	+	+	+	+	+	+	+	+	+	+	trace	+	+	trace	trace
dibenzo[a,i]pyrene	52.09	1.488	137, 151, 302		+	+	+	trace	+	trace	+	trace	+	+	+	+	trace	trace	trace	trace	trace	trace	trace	+	-	+	+	-	+	trace	+	trace	trace	-	trace	trace	-	trace	trace	trace	trace	-	trace	+	-	trace	trace	-	-
dibenzo[a,h]pyrene	52.4	1.497	137, 151, 302		+	+	+	trace	+	trace	+	trace	+	+	+	+	trace	trace	trace	trace	trace	trace	trace	+	-	+	+	-	+	trace	+	trace	trace	-	trace	trace	-	trace	trace	trace	trace	-	trace	+	-	trace	trace	-	-
coronene	53.29	1.522	149, 150, 300		trace	-	trace	trace	-	trace	-	trace	-	-	-	-	-	-	-	-	trace	-	-	-	-	-	-	-	trace	-	-	-	-	-	-	-	-	-	-	-	-	-	-	-	-	-	-	-	-
2,2,4ab,9-tetramethyl-1,2,3,4,4a,5,6,14b-octahydropicene2,3/4,5,6	54.55	1.558	215, 229, 257, 342		-	-	-	trace	-	-	-	trace	-	-	-	-	-	-	-	-	-	-	-	-	-	trace	trace	-	-	-	-	-	-	-	-	-	-	-	-	-	-	-	-	-	-	-	-	-	-
Sedimentary environmental indicators
bibenzyl	24.47	0.699	65, 91, 182		+	+	+	+	+	+	+	+	+	+	+	+	+	+	+	+	+	+	+	+	+	+	+	+	-	+	+	+	+	trace	+	-	+	+	+	+	+	+	+	+	+	+	+	+	+
pristane5	28.04	0.801	43, 57, 71, 113, (127), 183, 268		-	+	+	+	-	-	-	trace	+	-	-	+	trace	-	-	-	+	-	+	-	-	+	+	-	-	-	-	-	-	-	-	+	-	-	-	-	-	-	-	-	-	-	-	-	-
phytane5	29.85	0.853	43, 57, 71, 113, 127, 183, 197, 282		-	+	+	+	-	-	-	trace	+	-	-	+	trace	-	-	-	+	-	+	-	-	+	+	-	-	-	-	-	-	-	-	+	-	-	-	-	-	-	-	-	-	-	-	-	-
squalane5,7	42.24	1.207	43, 57, 71, 113, (127), 183, 239, 267, 337, 407 [M-15]		+	+	-	+	-	-	-	-	-	-	trace	+	+	-	-	-	-	-	-	-	+	+	+	+	-	-	+	-	-	-	-	-	-	-	-	+	-	-	-	-	-	-	-	-	-
Higher plant epicuticular wax marker
n-nonacosane (Cmax. n-alkane)2,5	45.23	1.292	43, 57, 71, 85, 99, 408		-	+	-	+	-	-	-	-	-	-	-	-	-	-	-	-	-	-	-	-	-	+	+	-	-	-	-	-	-	-	-	-	-	-	-	-	-	-	-	-	-	-	-	-	-
Lignite burning chemical markers
succinimide5	15.85	0.453	28, 56, 99		-	+	+	+	-	trace	-	+	+	-	-	+	+	-	-	-	+	-	+	+	-	+	+	-	-	-	-	-	-	-	-	-	-	-	-	-	-	-	-	-	-	-	-	-	-
benzoic acid5	17.82	0.509	51, 77, 105, 122		-	+	+	+	-	-	-	+	-	-	-	-	+	-	-	-	-	-	-	trace	-	-	-	-	-	-	-	-	-	-	-	-	-	-	-	-	-	-	-	-	-	-	-	-	-
benzamide5	19.93	0.569	51, 77, 105, 121		trace	+	+	+	-	trace	-	+	-	-	-	-	+	-	-	-	+	-	-	+	-	+	-	-	-	-	-	-	-	-	-	-	-	-	-	-	-	-	-	-	-	-	-	-	-
phthalic anhydride5	22.42	0.64	50, 76, 104, 148		-	+	+	+	-	trace	-	+	+	-	-	-	+	-	-	-	-	-	+	+	-	-	-	-	-	-	-	-	-	-	-	-	-	-	-	-	-	-	-	-	-	-	-	-	-
phthalimide (kladnoite)5	23.52	0.672	50, 76, 104, 147		trace	+	+	+	-	trace	-	+	+	-	-	+	+	-	-	-	+	-	+	+	-	+	+	-	-	-	-	-	-	-	-	-	-	-	-	-	-	-	-	-	-	-	-	-	-
Monoterpenoids
p-cymene2,3,8	12.53	0.358	39, 41, 51, 65, 77, 91, 119, 134		-	trace	trace	+	-	trace	-	-	+	+	+	+	trace	trace	-	-	-	-	+	+	-	+	trace	-	+	+	-	-	trace	+	-	+	-	-	-	-	-	-	-	-	-	-	-	-	-
thujone2,3,8	13.97	0.399	41, 53, 55, 67, 81, 95, 110, 152		-	trace	trace	+	-	trace	-	-	-	-	-	-	-	trace	-	-	-	-	-	-	-	-	-	-	-	-	-	-	-	-	-	-	-	-	-	-	-	-	-	-	-	-	-	-	-
carvenone2,3,8	18.68	0.534	41, 53, 55, 67, 81, 95, 110, 152		-	-	-	+	-	-	-	-	-	-	+	-	-	-	-	-	-	-	trace	-	-	-	-	-	-	-	-	-	-	-	-	-	-	-	-	-	-	-	-	-	-	-	-	-	-
ionene2,3	22.97	0.656	91, 115, 131, 159, 174		-	-	-	-	-	-	-	-	-	-	-	-	-	-	-	-	-	-	-	+	-	-	trace	-	-	-	-	-	-	-	-	-	-	-	-	-	-	-	-	-	-	-	-	-	-
methylionene2,3	24.39	0.697	81/82, 145, 158, 173, 188		-	trace	trace	+	+	+	-	-	trace	trace	+	trace	trace	+	-	-	-	+	+	+	-	-	trace	-	+	trace	-	-	-	+	-	trace	-	+	+	+	-	-	+	-	+	+	+	trace	-
Sesquiterpenoids
α-cedrene2	22.36	0.639	41, 55, 69, 77, 93, 105, 119, 147, 161, 189, 204		-	-	-	-	-	-	-	-	-	-	+	+	-	+	+	-	-	+	trace	+	-	+	trace	-	trace	trace	+	+	-	-	-	+	+	+	+	+	-	-	+	+	+	+	+	-	-
calamenene2	24.53	0.701	115, 129, 144, 159, 187, 202		-	trace	trace	+	-	trace	-	-	-	trace	+	trace	trace	trace	-	-	trace	trace	trace	+	-	trace	trace	-	trace	trace	-	-	-	-	-	+	-	-	-	-	-	-	-	-	-	-	-	-	-
a calacorene2	24.75	0.707	115, 128, 157, 183, 200		-	-	-	+	-	-	-	-	-	-	-	-	-	-	-	-	-	-	-	-	-	-	-	-	-	-	-	-	-	-	-	-	-	-	-	-	-	-	-	-	-	-	-	-	-
α-calacorene2	24.94	0.712	115, 128, 142, 157, 183, 200		-	-	-	+	-	-	-	-	-	-	trace	trace	trace	-	-	-	-	-	-	trace	-	trace	trace	-	-	-	-	-	-	-	-	-	-	-	-	-	-	-	-	-	-	-	-	-	-
calamene2	25.7	0.734	115, 128, 145, 159, 187, 202		-	-	-	trace	-	-	-	-	-	trace	trace	trace	-	-	-	-	-	-	-	-	-	-	-	-	-	-	-	-	-	-	-	-	-	-	-	-	-	-	-	-	-	-	-	-	-
cadalene2	27.5	0.785	83, 153, 168, 183, 198		-	trace	trace	+	-	trace	-	-	-	trace	-	-	trace	trace	-	+	trace	trace	+	-	-	-	-	-	-	-	-	-	-	-	-	-	-	-	-	-	-	-	-	-	-	-	-	-	-
isocadalene2	27.59	0.788	83, 153, 168, 183, 198		-	-	-	+	-	-	-	-	-	trace	-	-	-	-	-	+	-	-	-	-	-	-	-	-	-	-	-	-	-	-	-	-	-	-	-	-	-	-	-	-	-	-	-	-	-
Diterpenoids (conifer biomarkers)
Defunctionalised diterpenoids
19-norabieta-8,11,13-triene2,3	32.82	0.937	159, 185, 241, 256		trace	trace	-	trace	-	trace	-	-	-	trace	+	trace	-	trace	-	-	-	-	trace	trace	-	trace	trace	-	trace	trace	-	trace	trace	-	trace	trace	-	trace	trace	-	trace	-	-	-	-	-	-	-	trace
19-norabieta-4,8,11,13-tetraene2,3	32.87	0.939	141, (169), (197), 239, 254		+	+	+	+	trace	+	trace	-	+	+	+	trace	+	+	+	+	trace	+	+	+	trace	+	trace	trace	trace	trace	+	+	+	+	+	+	+	+	+	+	+	+	+	+	+	+	+	+	+
19-norabieta-4(18),8,11,13-tetraene2,3	33.13	0.946	141, 197, 239, 254		+	+	+	trace	trace	trace	trace	-	+	trace	+	trace	trace	+	+	+	trace	trace	+	+	trace	+	trace	trace	trace	trace	+	+	+	trace	trace	trace	trace	trace	+	+	+	+	+	+	+	+	+	+	trace
19-norabieta-3,8,11,13-tetraene2,3	33.42	0.955	141, (169), 199, 239, 254		+	+	+	trace	trace	trace	trace	-	+	trace	+	trace	trace	+	+	+	trace	+	+	+	trace	+	trace	trace	trace	trace	+	+	+	trace	trace	trace	trace	trace	+	+	+	+	+	+	+	+	+	+	+
dehydroabietane2,3,5	34.47	0.985	159, 173, 255, 270		-	+	-	trace	-	-	-	trace	+	-	trace	-	trace	-	trace	-	-	trace	+	-	-	-	-	-	-	-	-	-	-	-	-	-	-	-	-	-	-	-	-	-	-	-	-	-	-
tetrahydroretene2,3	34.64	0.989	153, 165, 181, 195, 203, 223, 238		trace	+	-	trace	trace	trace	trace	-	+	-	+	trace	+	+	+	+	-	+	trace	-	trace	-	-	trace	-	trace	+	trace	+	trace	trace	trace	trace	trace	trace	+	trace	+	trace	trace	+	+	trace	+	+
dihydroretene2,3	34.67	0.99	165, 178, 203, 221, 236		trace	+	-	trace	trace	trace	trace	-	+	-	+	trace	+	+	+	+	-	+	+	-	trace	-	-	trace	-	trace	+	trace	+	trace	trace	trace	trace	trace	trace	+	trace	+	trace	trace	+	+	trace	+	+
simonellite (6,10(5)-didehydrodehydroabietane)2,3,5	35.15	1.004	165, 179, 195, 237, 252		trace	trace	-	trace	-	trace	-	-	trace	trace	+	trace	trace	+	-	-	-	trace	-	-	-	-	-	-	trace	-	-	-	trace	trace	-	-	-	-	-	trace	-	-	-	-	-	-	-	-	-
diaromatic totarane2,3,5,9	35.93	1.026	165, 179, 195, 237, 252		trace	+	trace	trace	-	trace	-	-	-	-	-	-	trace	trace	-	-	trace	-	-	-	-	-	-	-	-	-	-	-	-	-	-	-	-	-	-	-	-	-	-	-	-	-	-	-	-
retene2,3	36.4	1.04	189, 204, 219, 234		+	+	+	+	+	+	+	trace	+	+	+	+	+	+	+	+	+	+	+	+	+	+	+	+	+	trace	+	+	+	+	+	+	+	+	+	+	+	+	+	+	+	+	+	+	+
7-oxo-19-norabieta-8,11,13-triene2,3	36.46	1.041	173, (199, 213,) 255, 270		trace	+	-	trace	-	trace	-	-	+	-	trace	-	trace	trace	trace	-	-	trace	trace	-	-	-	-	-	-	-	trace	-	trace	trace	-	trace	-	-	-	-	-	-	trace	-	-	trace	trace	-	-
7-oxo-19-norabieta-5,8,11,13-tetraene2,3	36.74	1.049	211, 225, 253, 268		trace	+	-	+	-	trace	-	-	+	-	-	-	+	trace	-	-	-	trace	+	-	-	-	-	-	-	-	-	-	trace	trace	-	trace	-	-	-	-	-	-	-	-	-	-	-	-	-
7-oxo-18-norabieta-8,11,13-triene2,3	37.08	1.059	173, (199, 213,) 255, 270		trace	+	-	trace	-	trace	-	-	+	-	trace	-	+	trace	trace	-	-	trace	trace	-	-	-	-	-	-	-	-	-	trace	trace	-	trace	-	-	-	-	-	-	trace	-	-	trace	trace	-	-
dehydroretene2,3	37.44	1.069	202, 217, 232		+	+	+	+	+	+	+	trace	+	+	+	+	+	+	+	+	trace	+	+	+	trace	+	+	trace	+	trace	+	+	+	+	+	trace	+	+	+	+	+	+	+	+	+	+	+	+	+
6-dehydroferruginol2,3,9	37.62	1.075	199, 202, 213, 227, 269, 284		trace	+	trace	trace	-	trace	-	trace	-	-	trace	-	trace	-	-	trace	trace	trace	trace	-	-	-	-	-	-	-	-	-	-	-	-	-	-	-	-	-	-	-	-	-	-	-	-	-	-
9-methylretene10	37.77	1.079	108/109, 189, 202/203, 218, 233, 248		+	+	+	+	+	+	trace	trace	+	+	+	trace	trace	+	+	+	trace	+	+	-	-	-	-	-	-	-	+	trace	+	+	-	trace	trace	trace	+	+	-	+	+	+	+	+	+	+	+
2-methylretene2,3	38.68	1.105	108/109, 189, 202/203, 218, 233, 248		trace	+	trace	trace	trace	trace	-	-	-	+	+	trace	trace	trace	-	-	trace	+	trace	-	-	-	-	-	-	-	trace	trace	+	+	-	trace	trace	trace	trace	trace	-	trace	trace	trace	trace	trace	trace	trace	+
Diterpenoid acid esters**
methyl 6-dehydrodehydroabietate2,3	38.08	1.087	237, 297, 312		-	-	-	-	-	-	-	-	-	trace	-	-	trace	-	-	-	-	-	trace	-	-	-	-	-	-	-	-	-	-	-	-	-	-	-	-	-	-	-	-	-	-	-	-	-	-
methyl dehydroabietate2,3	38.12	1.089	239, 299, 314		trace	trace	trace	-	trace	trace	-	-	+	trace	+	trace	trace	trace	trace	trace	trace	trace	trace	-	-	trace	trace	-	trace	trace	trace	trace	trace	+	-	trace	-	trace	trace	trace	-	-	trace	trace	trace	trace	trace	trace	trace
methyl abietate2,3	39.27	1.122	241, 256, 301, 316		trace	trace	trace	-	-	trace	-	-	-	-	-	-	-	trace	trace	trace	trace	-	-	-	-	-	-	-	-	-	-	-	trace	trace	-	-	-	-	-	-	-	-	-	-	-	-	-	-	-
methyl 15-dehydrodehydroabietate2,3	39.38	1.125	237, 297, 312		-	-	-	-	-	-	-	-	-	-	-	-	trace	-	-	-	-	-	-	-	-	-	-	-	-	-	-	-	-	-	-	-	-	-	-	-	-	-	-	-	-	-	-	-	-
methyl 7-oxodehydroabietate2,3	41.29	1.179	187, 213, 253, 269, 328		trace	-	-	trace	-	trace	-	-	+	trace	-	trace	trace	-	-	-	-	-	trace	-	-	trace	trace	-	-	-	-	-	trace	trace	-	trace	-	-	-	-	-	-	-	-	-	-	-	-	trace
allyl dehydroabietate2,3,11	40.05	1.144	197, 239, 325, 340		trace	-	-	-	-	trace	-	-	-	trace	-	-	-	trace	trace	trace	-	trace	-	-	-	-	-	-	-	-	-	-	trace	trace	-	trace	-	-	trace	trace	-	-	-	-	trace	-	trace	trace	trace
isobutyl dehydroabietate2,3,11	42.7	1.22	197, 239, 341, 356		trace	-	-	-	-	trace	-	-	-	trace	-	-	-	trace	trace	trace	-	trace	-	-	-	-	-	-	-	-	-	-	trace	trace	-	trace	-	-	trace	trace	-	-	-	-	trace	-	trace	trace	trace
Triterpenoids (angiosperm biomarkers)
Des-A-triterpane (unidentified)12	41.05	1.173	109, 123, 136, 149, 163, 177, 191, 231, 252, 315, 330		trace	trace	+	trace	-	-	-	-	trace	-	-	-	trace	-	-	-	trace	-	trace	-	-	+	+	-	-	-	-	-	-	-	-	-	-	-	-	-	-	-	-	-	-	-	-	-	-
18α(H)- and 18β(H)-oleanane2,4	47.73	1.363	95, 177, 191, 205, 397, 412		-	-	trace	trace	-	-	-	-	trace	-	-	-	trace	-	-	-	trace	-	-	-	-	+	+	-	-	-	-	-	-	-	-	-	-	-	-	-	-	-	-	-	-	-	-	-	-
Triterpenoids (bacterial/angiosperm-higher plant biomarkers)
Hopanes13
18α(H)-22,29,30-trisnorneohopane (TS) (C27)5,7	45	1.285	95, 177, 191, 205, 355, 370		-	trace	trace	trace	-	-	-	-	trace	-	-	-	trace	-	-	-	trace	-	-	trace	-	+	trace	-	-	-	-	-	-	-	-	-	-	-	-	-	-	-	-	-	-	-	-	-	-
22,29,30-trisnorhop-17(21)-ene (C27)5,7	45.01	1.286	95, 177, 191, 353, 368		-	-	-	-	-	-	-	-	-	-	-	-	-	-	-	-	-	-	-	-	-	+	trace	-	-	-	-	-	-	-	-	-	-	-	-	-	-	-	-	-	-	-	-	-	-
17α(H)-22,29,30-trisnorhopane (TM) (C27)5,7	45.5	1.3	95, 177, 191, 205, 355, 370		-	trace	trace	trace	-	-	-	-	trace	-	-	-	trace	-	-	-	trace	-	-	+	-	+	trace	-	-	-	-	-	-	-	-	-	-	-	-	-	-	-	-	-	-	-	-	-	-
17α(H),21β(H)-29,30-bisnorhopane (C28)5,7	45.78	1.308	95, 177, 191, 205, 369, 384		-	-	-	trace	-	-	-	-	-	-	-	-	trace	-	-	-	-	-	-	-	-	trace	trace	-	-	-	-	-	-	-	-	-	-	-	-	-	-	-	-	-	-	-	-	-	-
17α(H),21β(H)-30-norhopane (C29)5,7	46.97	1.342	95, 177, 191, 205, 383, 398		-	trace	+	+	-	-	-	trace	+	-	-	-	+	-	-	-	trace	-	-	trace	-	+	+	-	-	-	-	-	-	-	-	-	-	-	-	-	-	-	-	-	-	-	-	-	-
17β(H),21α(H)-30-norhopane (normoretane) (C29)5,7	47.53	1.358	95, 177, 191, 205, 383, 398		-	trace	trace	trace	-	-	-	-	-	-	-	-	trace	-	-	-	trace	-	-	trace	-	+	trace	-	-	-	-	-	-	-	-	-	-	-	-	-	-	-	-	-	-	-	-	-	-
17α(H),21β(H)-hopane (C30)5,7	47.88	1.368	95, 177, 191, 205, 397, 412		-	trace	+	+	-	-	-	trace	+	-	-	-	trace	-	-	-	trace	-	-	trace	-	+	+	-	-	-	-	-	-	-	-	-	-	-	-	-	-	-	-	-	-	-	-	-	-
17α(H)-30-nor-29-homohopane (C30)5,7	47.98	1.37	95, 177, 191, 205, 397, 412		-	trace	trace	trace	-	-	-	-	-	-	-	-	trace	-	-	-	-	-	-	-	-	-	-	-	-	-	-	-	-	-	-	-	-	-	-	-	-	-	-	-	-	-	-	-	-
17β(H),21α(H)-moretane (C30)5,7	48.34	1.381	95, 177, 191, 205, 397, 412		-	-	trace	trace	-	-	-	-	trace	-	-	-	trace	-	-	-	trace	-	-	trace	-	+	trace	-	-	-	-	-	-	-	-	-	-	-	-	-	-	-	-	-	-	-	-	-	-
17α(H),21β(H)-homohopane (22S) (C31)5,7	48.95	1.398	95, 177, 191, 205, 411, 426		-	trace	+	+	-	-	-	-	trace	-	-	-	trace	-	-	-	-	-	-	-	-	+	trace	-	-	-	-	-	-	-	-	-	-	-	-	-	-	-	-	-	-	-	-	-	-
17α(H),21β(H)-homohopane (22R) (C31)5,7	49.09	1.402	95, 177, 191, 205, 411, 426		-	trace	+	+	-	-	-	-	trace	-	-	-	trace	-	-	-	-	-	-	-	-	trace	trace	-	-	-	-	-	-	-	-	-	-	-	-	-	-	-	-	-	-	-	-	-	-
gammacerane (C30)5,7	49.2	1.405	191, 412		-	-	-	-	-	-	-	-	-	-	-	-	-	-	-	-	-	-	-	-	-	-	-	-	-	-	-	-	-	-	-	-	-	-	-	-	-	-	-	-	-	-	-	-	-
17β(H),21α(H)-homohopane (C31)5,7	49.33	1.409	177, 191, 205, 426		-	-	trace	trace	-	-	-	-	trace	-	-	-	trace	-	-	-	-	-	-	-	-	-	trace	-	-	-	-	-	-	-	-	-	-	-	-	-	-	-	-	-	-	-	-	-	-
17α(H),21β(H)-bishomohopane (22S) (C32)5,7	49.81	1.423	95, 177, 191, 205, 425, 440		-	trace	+	trace	-	-	-	-	trace	-	-	-	trace	-	-	-	-	-	-	-	-	-	trace	-	-	-	-	-	-	-	-	-	-	-	-	-	-	-	-	-	-	-	-	-	-
17α(H),21β(H)-bishomohopane (22R) (C32)5,7	49.99	1.428	95, 177, 191, 205, 425, 440		-	trace	trace	trace	-	-	-	-	trace	-	-	-	trace	-	-	-	-	-	-	-	-	-	trace	-	-	-	-	-	-	-	-	-	-	-	-	-	-	-	-	-	-	-	-	-	-
17α(H),21β(H)-trishomohopane (22S) (C33)5,7	50.83	1.452	95, 177, 191, 205, 439, 454		-	-	trace	trace	-	-	-	-	-	-	-	-	trace	-	-	-	-	-	-	-	-	-	trace	-	-	-	-	-	-	-	-	-	-	-	-	-	-	-	-	-	-	-	-	-	-
17α(H),21β(H)-trishomohopane (22R) (C33)5,7	51.07	1.459	95, 177, 191, 205, 439, 454		-	-	trace	trace	-	-	-	-	-	-	-	-	trace	-	-	-	-	-	-	-	-	-	trace	-	-	-	-	-	-	-	-	-	-	-	-	-	-	-	-	-	-	-	-	-	-
17α(H),21β(H)-tetrakishomohopane (22S) (C34)5,7	51.96	1.484	95, 177, 191, 205, 453, 468		-	-	-	trace	-	-	-	-	-	-	-	-	trace	-	-	-	-	-	-	-	-	-	trace	-	-	-	-	-	-	-	-	-	-	-	-	-	-	-	-	-	-	-	-	-	-
17α(H),21β(H)-tetrakishomohopane (22R) (C34)5,7	52.29	1.494	95, 177, 191, 205, 453, 468		-	-	-	trace	-	-	-	-	-	-	-	-	trace	-	-	-	-	-	-	-	-	-	trace	-	-	-	-	-	-	-	-	-	-	-	-	-	-	-	-	-	-	-	-	-	-
17α(H),21β(H)-pentakishomohopane (22S) (C35)5,7	53.26	1.521	95, 177, 191, 205, 467, 482		-	-	-	trace	-	-	-	-	-	-	-	-	trace	-	-	-	-	-	-	-	-	-	-	-	-	-	-	-	-	-	-	-	-	-	-	-	-	-	-	-	-	-	-	-	-
17α(H),21β(H)-pentakishomohopane (22R) (C35)5,7	53.74	1.535	95, 177, 191, 205, 467, 482		-	-	-	trace	-	-	-	-	-	-	-	-	trace	-	-	-	-	-	-	-	-	-	-	-	-	-	-	-	-	-	-	-	-	-	-	-	-	-	-	-	-	-	-	-	-
Steranes13
diginane (5α(H),14β(H),17β(H)-pregnane) (C21)5	36.51	1.043	109, 149, 217, 218, 273, 288		-	-	-	-	-	-	-	-	-	-	-	-	-	-	-	-	-	-	-	-	-	-	+	-	-	-	-	-	-	-	-	-	-	-	-	-	-	-	-	-	-	-	-	-	-
20-methyldiginane (5α(H),14β(H),17β(H)-homopregnane) (C22)5	38.09	1.088	109, 149, 217, 218, 287, 302		-	-	-	-	-	-	-	-	-	-	-	-	-	-	-	-	-	-	-	-	-	-	trace	-	-	-	-	-	-	-	-	-	-	-	-	-	-	-	-	-	-	-	-	-	-
C27 13β(H),17α(H)-diacholestane (20S)5	42.3	1.208	109, 149, 217, 218, 259, 357, 372		-	-	-	trace	-	-	-	-	-	-	-	-	-	-	-	-	-	-	-	-	-	-	trace	-	-	-	-	-	-	-	-	-	-	-	-	-	-	-	-	-	-	-	-	-	-
C27 8,14-secosterane	42.43	1.212	95, 109, 163, 219, 359, 374		-	-	-	-	-	-	-	-	-	-	-	-	-	-	-	-	-	-	-	-	-	-	trace	-	-	-	-	-	-	-	-	-	-	-	-	-	-	-	-	-	-	-	-	-	-
C27 13β(H),17α(H)-diacholestane (20R)5	42.69	1.219	109, 149, 217, 218, 259, 357, 372		-	-	-	trace	-	-	-	-	-	-	-	-	-	-	-	-	-	-	-	-	-	-	trace	-	-	-	-	-	-	-	-	-	-	-	-	-	-	-	-	-	-	-	-	-	-
C27 13α(H),17β(H)-diacholestane (20R)5	43.01	1.229	109, 149, 217, 218, 259, 357, 372		-	-	-	trace	-	-	-	-	-	-	-	-	-	-	-	-	-	-	-	-	-	-	trace	-	-	-	-	-	-	-	-	-	-	-	-	-	-	-	-	-	-	-	-	-	-
C28 13β(H),17α(H)-diacholestane (20S)5	43.35	1.238	109, 149, 217, 218, 259, 371, 386		-	-	-	trace	-	-	-	-	-	-	-	-	-	-	-	-	-	-	-	-	-	-	trace	-	-	-	-	-	-	-	-	-	-	-	-	-	-	-	-	-	-	-	-	-	-
C28 8,14-secosterane	43.6	1.245	95, 109, 163, 219, 373, 388		-	-	-	-	-	-	-	-	-	-	-	-	-	-	-	-	-	-	-	-	-	-	trace	-	-	-	-	-	-	-	-	-	-	-	-	-	-	-	-	-	-	-	-	-	-
C28 13β(H),17α(H)-diacholestane (20R)5	43.82	1.252	109, 149, 217, 218, 259, 371, 386		-	-	-	trace	-	-	-	-	-	-	-	-	-	-	-	-	-	-	-	-	-	-	trace	-	-	-	-	-	-	-	-	-	-	-	-	-	-	-	-	-	-	-	-	-	-
C27 5α(H),14α(H),17α(H)-cholestane (20S)5	44.16	1.261	109, 149, 217, 218, 357, 372		-	-	-	trace	-	-	-	-	-	-	-	-	-	-	-	-	-	-	-	-	-	-	trace	-	-	-	-	-	-	-	-	-	-	-	-	-	-	-	-	-	-	-	-	-	-
C27 5α(H),14β(H),17β(H)-cholestane (20R)5	44.25	1.264	109, 149, 217, 218, 357, 372		-	-	-	trace	-	-	-	-	-	-	-	-	-	-	-	-	-	-	-	-	-	-	trace	-	-	-	-	-	-	-	-	-	-	-	-	-	-	-	-	-	-	-	-	-	-
C27 5α(H),14β(H),17β(H)-cholestane (20S)5	44.37	1.267	109, 149, 217, 218, 357, 372		-	-	-	trace	-	-	-	-	-	-	-	-	-	-	-	-	-	-	-	-	-	-	trace	-	-	-	-	-	-	-	-	-	-	-	-	-	-	-	-	-	-	-	-	-	-
C29 8,14-secosterane	44.54	1.272	95, 109, 163, 219, 387, 402		-	-	-	-	-	-	-	-	-	-	-	-	-	-	-	-	-	-	-	-	-	-	trace	-	-	-	-	-	-	-	-	-	-	-	-	-	-	-	-	-	-	-	-	-	-
C27 5α(H),14α(H),17α(H)-cholestane (20R)5	44.61	1.274	109, 149, 217, 218, 357, 372		-	-	-	trace	-	-	-	-	-	-	-	-	-	-	-	-	-	-	-	-	-	-	trace	-	-	-	-	-	-	-	-	-	-	-	-	-	-	-	-	-	-	-	-	-	-
C29 24-ethyl,13β(H),17α(H)-diacholestane (20R)5	44.72	1.277	109, 149, 217, 218, 259, 385, 400		-	-	-	trace	-	-	-	-	-	-	-	-	-	-	-	-	-	-	-	-	-	-	trace	-	-	-	-	-	-	-	-	-	-	-	-	-	-	-	-	-	-	-	-	-	-
C28 5α(H),14α(H),17α(H)-ergostane (20S)5	45.31	1.294	109, 217, 218, 371, 386		-	-	-	trace	-	-	-	-	-	-	-	-	-	-	-	-	-	-	-	-	-	-	trace	-	-	-	-	-	-	-	-	-	-	-	-	-	-	-	-	-	-	-	-	-	-
C28 5α(H),14β(H),17β(H)-cholestane (20R)5	45.41	1.297	109, 149, 217, 218, 371, 386		-	-	-	trace	-	-	-	-	-	-	-	-	-	-	-	-	-	-	-	-	-	-	trace	-	-	-	-	-	-	-	-	-	-	-	-	-	-	-	-	-	-	-	-	-	-
C28 5α(H),14β(H),17β(H)-cholestane (20S)5	45.53	1.3	109, 149, 217, 218, 371, 386		-	-	-	trace	-	-	-	-	-	-	-	-	-	-	-	-	-	-	-	-	-	-	trace	-	-	-	-	-	-	-	-	-	-	-	-	-	-	-	-	-	-	-	-	-	-
C28 5α(H),14α(H),17α(H)-ergostane (20R)5	45.87	1.31	109, 217, 218, 371, 386		-	-	-	trace	-	-	-	-	-	-	-	-	-	-	-	-	-	-	-	-	-	-	trace	-	-	-	-	-	-	-	-	-	-	-	-	-	-	-	-	-	-	-	-	-	-
C29 5α(H),14α(H),17α(H)-stigmastane (20S)5	46.19	1.319	109, 149, 217, 218, 385, 400		-	-	-	trace	-	-	-	-	-	-	-	-	-	-	-	-	-	-	-	-	-	-	trace	-	-	-	-	-	-	-	-	-	-	-	-	-	-	-	-	-	-	-	-	-	-
C29 5α(H),14β(H),17β(H)-stigmastane (20R)5	46.35	1.324	109, 149, 217, 218, 385, 400		-	-	-	trace	-	-	-	-	-	-	-	-	-	-	-	-	-	-	-	-	-	-	trace	-	-	-	-	-	-	-	-	-	-	-	-	-	-	-	-	-	-	-	-	-	-
C29 5α(H),14β(H),17β(H)-stigmastane (20S)5	46.44	1.326	109, 149, 217, 218, 385, 400		-	-	-	trace	-	-	-	-	-	-	-	-	-	-	-	-	-	-	-	-	-	-	trace	-	-	-	-	-	-	-	-	-	-	-	-	-	-	-	-	-	-	-	-	-	-
C29 5α(H),14α(H),17α(H)-stigmastane (20R)5	46.81	1.337	109, 149, 217, 218, 385, 400		-	-	-	trace	-	-	-	-	-	-	-	-	-	-	-	-	-	-	-	-	-	-	trace	-	-	-	-	-	-	-	-	-	-	-	-	-	-	-	-	-	-	-	-	-	-
C30 sterane	46.92	1.34	217, 218, 414		-	-	-	-	-	-	-	-	-	-	-	-	-	-	-	-	-	-	-	-	-	-	trace	-	-	-	-	-	-	-	-	-	-	-	-	-	-	-	-	-	-	-	-	-	-
C30 sterane	46.96	1.341	217, 218, 414		-	-	-	-	-	-	-	-	-	-	-	-	-	-	-	-	-	-	-	-	-	-	trace	-	-	-	-	-	-	-	-	-	-	-	-	-	-	-	-	-	-	-	-	-	-
C30 sterane	46.97	1.342	217, 218, 414		-	-	-	-	-	-	-	-	-	-	-	-	-	-	-	-	-	-	-	-	-	-	trace	-	-	-	-	-	-	-	-	-	-	-	-	-	-	-	-	-	-	-	-	-	-
C30 sterane	47.23	1.349	217, 218, 414		-	-	-	-	-	-	-	-	-	-	-	-	-	-	-	-	-	-	-	-	-	-	trace	-	-	-	-	-	-	-	-	-	-	-	-	-	-	-	-	-	-	-	-	-	-
1(incomplete) combustion markers
2Higher plant biomarker
3Gymnosperm (conifer) biomarker
4Angiosperm (e.g. Quercus) biomarker
5Common lignite biomarkers
6Taxodium (and angiosperm) biomarker
7bacterial markers
8Cupressaceae
9Cupressaceae (including Taxodoids) or Podocarpaceae
10geosynthetic or algal/bacteriala,b
11Products formed from conifer wood burning in antiquity
12previously observed in Py-GC-MS analysis of lignitec
13fossil fuel-derived
*Values in bold indicate base peaks. Masses underlined indicate molecular ions (M+.). Other masses are characteristic fragment ions.
**The diterpenoid acid methyl esters can be formed during combustion of conifer wood in antiquity or can be formed thermolytically in the pyroprobe at temperatures >300°C during TD/Py-GC-MS and have been observed in a number of non-lignite related samples in this study.
NB: Higher plant biomarkers could be from wood burning in addtion to lignite in those samples where both have been identified in Table S1
+ = present as a significant constituent
trace = <0.1%
- = absent/not detected
RT = retention time (in minutes)
RRT = relative retention time (in minutes)
RRTs were calculated relative to pyrene
aAlexander, R., Bastow, T. P., Fisher, S. J. & Kagi, R. I . Geosynthesis of organic compounds: II. Methylation of phenanthrene and alkylphenanthrenes. Geochimica et Cosmochimica Acta 59, 4259-4266 (1995).
bZhang, L., Huang, D. & Liao, Z. High concentration retene and methylretene in Silurian carbonate of Michigan Basin. Chinese Science Bulletin 44, 2083-2086 (1999).
cWang, C., Du, J., Wang, W., Wu, B. & Zhou, X. Distribution and isomerization of terpanes in pyrolyzates of lignite at high pressures and temperatures. Journal of Petroleum Geology 35, 377-388 (2012).
[truncated: 34 more columns]
