# Supplementary material for: Archaeometric evidence for the earliest exploitation of lignite from the bronze age Eastern Mediterranean
Source: Sci Rep. 2021 Dec 17;11:24185. doi: 10.1038/s41598-021-03544-w (PMC8683508; doi:10.1038/s41598-021-03544-w)
Supplement: Supplementary file 5 — Supplementary Information 5. [file 41598_2021_3544_MOESM5_ESM.xlsx]

## Sheet: Sheet1
Data Table S3
Dimensions of all combustion product particles for individual samples
ID	Site	Type	Combustion product length	Combustion product width
TIR001	Tiryns	pellet	8.21	7.82
TIR001	Tiryns	pellet	20.18	9.75
TIR001	Tiryns	pellet	7.82	5.54
TIR001	Tiryns	pellet	33	30.57
TIR001	Tiryns	pellet	30.58	24.33
TIR001	Tiryns	pellet	12.56	5.09
TIR001	Tiryns	pellet	8.24	6.1
TIR001	Tiryns	pellet	6.26	4.28
TIR001	Tiryns	pellet	14.28	8.03
TIR001	Tiryns	pellet	24.77	10.98
TIR001	Tiryns	pellet	16.81	15.9
TIR001	Tiryns	pellet	20.27	13.15
TIR001	Tiryns	pellet	40.95	19.44
TIR001	Tiryns	pellet	13.29	9.71
TIR001	Tiryns	pellet	19.25	11.72
TIR001	Tiryns	pellet	6.35	5.03
TIR001	Tiryns	pellet	36.75	26.28
TIR001	Tiryns	pellet	7.27	5.23
TIR001	Tiryns	pellet	8.85	5.59
TIR001	Tiryns	pellet	10.39	5.14
TIR001	Tiryns	pellet	10.81	8.86
TIR001	Tiryns	pellet	19.8	16.7
TIR001	Tiryns	pellet	24.4	5.8
TIR001	Tiryns	pellet	6.6	6.5
TIR001	Tiryns	pellet	10.8	7.1
TIR001	Tiryns	pellet	7	4.4
TIR001	Tiryns	pellet	9.4	8
TIR001	Tiryns	pellet	14.5	5.7
TIR001	Tiryns	pellet	20.3	19.9
TIR001	Tiryns	pellet	18.1	10.5
TIR001	Tiryns	pellet	24.8	13.1
TIR001	Tiryns	pellet	15.6	7.6
TIR001	Tiryns	pellet	11.4	11.2
TIR001	Tiryns	pellet	21.6	9.2
TIR001	Tiryns	pellet	5	3.8
TIR001	Tiryns	pellet	34	7.8
TIR001	Tiryns	pellet	8.5	5
TIR001	Tiryns	pellet	11.1	10
TIR001	Tiryns	pellet	16	8.4
TIR001	Tiryns	pellet	25.4	9.8
TIR001	Tiryns	pellet	6	3.7
TIR001	Tiryns	pellet	26.5	22.5
TIR001	Tiryns	pellet	41.7	10.5
TIR001	Tiryns	pellet	33	16.9
TIR001	Tiryns	pellet	15.55	12
TIR001	Tiryns	pellet	9	6.2
TIR001	Tiryns	pellet	10.4	6.9
TIR001	Tiryns	pellet	8.7	6.1
TIR002.B	Tiryns	pellet	45	25
TIR002.B	Tiryns	pellet	32	36
TIR002.B	Tiryns	pellet	18	4
TIR002.B	Tiryns	pellet	20.14	9
TIR002.B	Tiryns	pellet	16	7
TIR002.B	Tiryns	pellet	20	16
TIR002.B	Tiryns	pellet	97	33
TIR002.B	Tiryns	pellet	12	7
TIR002.B	Tiryns	pellet	10	7
TIR002.B	Tiryns	pellet	55	18
TIR002.B	Tiryns	pellet	19	14
TIR002.B	Tiryns	pellet	16	10
TIR002.B	Tiryns	pellet	42	13
TIR002.B	Tiryns	pellet	27	16
TIR002.B	Tiryns	pellet	2	2
TIR002.B	Tiryns	pellet	16	7
TIR002.B	Tiryns	pellet	3	2
TIR002.B	Tiryns	pellet	12	5
TIR002.B	Tiryns	pellet	19	13
TIR002.B	Tiryns	pellet	21	17
TIR002.B	Tiryns	pellet	27.15	7.94
TIR002.B	Tiryns	pellet	15.86	13.96
TIR002.B	Tiryns	pellet	6.43	5.48
TIR002.B	Tiryns	pellet	31.73	7.73
TIR002.B	Tiryns	pellet	12.31	4.69
TIR002.B	Tiryns	pellet	15.43	8.94
TIR002.B	Tiryns	pellet	31.38	23.62
TIR003	Tiryns	pellet	13.24	12.98
TIR003	Tiryns	pellet	22.53	10.56
TIR003	Tiryns	pellet	11.51	8.02
TIR003	Tiryns	pellet	19.23	10.12
TIR003	Tiryns	pellet	15.57	7.61
TIR003	Tiryns	pellet	17.22	6.93
TIR003	Tiryns	pellet	15.43	14.5
TIR003	Tiryns	pellet	23.54	10.36
TIR003	Tiryns	pellet	20.27	8.08
TIR003	Tiryns	pellet	12.63	11.74
TIR003	Tiryns	pellet	7.19	6.9
TIR003	Tiryns	pellet	18.14	6.27
TIR003	Tiryns	pellet	18.37	13.63
TIR003	Tiryns	pellet	40.58	7.99
TIR003	Tiryns	pellet	10.33	8.16
TIR003	Tiryns	pellet	24.25	19.93
TIR003	Tiryns	pellet	15.66	7.99
TIR003	Tiryns	pellet	14.76	14.44
TIR003	Tiryns	pellet	16.85	4.67
TIR003	Tiryns	pellet	12.11	8.69
TIR003	Tiryns	pellet	18.22	7.77
TIR003	Tiryns	pellet	8.03	7.46
TIR003	Tiryns	pellet	11.63	6.23
TIR003	Tiryns	pellet	17.51	15.89
TIR003	Tiryns	pellet	27.44	16.09
TIR003	Tiryns	pellet	40.87	38.35
TIR003	Tiryns	pellet	21.35	9.21
TIR003	Tiryns	pellet	7.67	3.67
TIR003	Tiryns	pellet	10.35	6.9
TIR003	Tiryns	pellet	30.94	6.76
TIR003	Tiryns	pellet	14.14	6.36
TIR003	Tiryns	pellet	15.28	11.52
TIR003	Tiryns	pellet	29.89	8.86
TIR003	Tiryns	pellet	14.14	7.82
TIR003	Tiryns	pellet	12.39	9.14
TIR003	Tiryns	pellet	7.29	7.09
TIR003	Tiryns	pellet	63.45	38.05
TIR003	Tiryns	pellet	48.36	22.73
TIR003	Tiryns	pellet	18.52	6.96
TIR003	Tiryns	pellet	25.06	11.52
TIR003	Tiryns	pellet	8.52	7.62
TIR003	Tiryns	pellet	16.07	7.58
TIR003	Tiryns	pellet	14.37	10.85
TIR003	Tiryns	pellet	33.74	11.21
TIR003	Tiryns	pellet	14.34	5.46
TIR003	Tiryns	pellet	36.49	32.62
TIR003	Tiryns	pellet	10.39	5.69
TIR003	Tiryns	pellet	23.87	15.16
TIR003	Tiryns	pellet	34.29	17.33
TIR003	Tiryns	pellet	11.29	5.55
TIR003	Tiryns	pellet	46.41	30.49
TIR003	Tiryns	pellet	20.31	18.77
TIR003	Tiryns	pellet	14.57	5.09
TIR003	Tiryns	pellet	6.2	4.82
TIR003	Tiryns	pellet	15.64	5.08
TIR003	Tiryns	pellet	16.75	8.33
TIR003	Tiryns	pellet	14.97	5.77
TIR003	Tiryns	pellet	10.23	5.75
TIR003	Tiryns	pellet	12.24	8.93
TIR003	Tiryns	pellet	17.03	9.73
TIR003	Tiryns	pellet	5.03	4.93
TIR003	Tiryns	pellet	18.27	7.39
TIR003	Tiryns	pellet	26.09	16.2
TIR003	Tiryns	pellet	11	7
TIR003	Tiryns	pellet	33	8
TIR003	Tiryns	pellet	14	6
TIR003	Tiryns	pellet	14	11
TIR003	Tiryns	pellet	29	9
TIR003	Tiryns	pellet	15	8
TIR003	Tiryns	pellet	14	10
TIR003	Tiryns	pellet	9	7
TIR003	Tiryns	pellet	12	10
TIR003	Tiryns	pellet	69	41
TIR003	Tiryns	pellet	49	23
TIR003	Tiryns	pellet	17	7
TIR003	Tiryns	pellet	25	12
TIR003	Tiryns	pellet	9	8.7
TIR003	Tiryns	pellet	8.4	5.87
TIR003	Tiryns	pellet	11.7	8.2
TIR003	Tiryns	pellet	23.1	8.9
TIR003	Tiryns	pellet	13	6.7
TIR003	Tiryns	pellet	17.5	17.2
TIR003	Tiryns	pellet	15.6	9.1
TIR003	Tiryns	pellet	11	10
TIR003	Tiryns	pellet	8.66	5.6
TIR003	Tiryns	pellet	11.6	7
TIR003	Tiryns	pellet	47.3	19.8
TIR003	Tiryns	pellet	25	20.9
TIR003	Tiryns	pellet	18	7.8
TIR003	Tiryns	pellet	23.7	7.21
TIR003	Tiryns	pellet	18.7	9.6
TIR003	Tiryns	pellet	11.5	7.8
TIR003	Tiryns	pellet	17.2	12.9
TIR003	Tiryns	pellet	10.1	8.8
TIR003	Tiryns	pellet	9	8.72
TIR003	Tiryns	pellet	40.1	26.2
TIR003	Tiryns	pellet	27.2	17.3
TIR003	Tiryns	pellet	15.4	10.1
TIR003	Tiryns	pellet	39.3	27.7
TIR003	Tiryns	pellet	17.5	16.1
TIR003	Tiryns	pellet	8.5	6.8
TIR003	Tiryns	pellet	12.3	7.91
TIR003	Tiryns	pellet	52	50
TIR003	Tiryns	pellet	37	26.1
TIR003	Tiryns	pellet	21.35	9.4
TIR003	Tiryns	pellet	9.3	6.5
TIR003	Tiryns	pellet	18	11.4
TIR003	Tiryns	pellet	28	14.4
TIR003	Tiryns	pellet	14.2	12.5
TIR003	Tiryns	pellet	26.4	5.1
TIR003	Tiryns	pellet	20.9	17.65
TIR003	Tiryns	pellet	13.6	10
TIR003	Tiryns	pellet	37.7	11.3
TIR003	Tiryns	pellet	42.6	30
TIR003	Tiryns	pellet	37	31.9
TIR003	Tiryns	pellet	11.1	9.1
TIR003	Tiryns	pellet	22.6	15.4
TIR003	Tiryns	pellet	32.52	8.72
TIR003	Tiryns	pellet	23.3	11.7
TIR003	Tiryns	pellet	19.66	17.26
TIR003	Tiryns	pellet	25.9	21.66
TIR003	Tiryns	pellet	46.2	29.6
TIR003	Tiryns	pellet	19.8	8.3
TIR003	Tiryns	pellet	19.2	9.9
TIR003	Tiryns	pellet	13.1	11.4
TIR003	Tiryns	pellet	40.3	20.1
TIR003	Tiryns	pellet	17.5	15.2
TIR003	Tiryns	pellet	20.6	7.9
TIR003	Tiryns	pellet	15.8	11
TIR003	Tiryns	pellet	15.1	12.6
TIR003	Tiryns	pellet	15	14.4
TIR003	Tiryns	pellet	18.4	10.9
TIR003	Tiryns	pellet	24.5	12.3
TIR003	Tiryns	pellet	27.9	13.8
TIR003	Tiryns	pellet	14.8	8.2
TIR003	Tiryns	pellet	12.3	5.6
TIR003	Tiryns	pellet	7.2	5.2
TIR003	Tiryns	pellet	9.6	7.7
TIR003	Tiryns	pellet	16.2	8.1
TIR003	Tiryns	pellet	14.64	10.28
TIR003	Tiryns	pellet	16.82	6.2
TIR003	Tiryns	pellet	9.6	8.5
TIR003	Tiryns	pellet	9.5	5.9
TIR003	Tiryns	pellet	14.3	8.4
TIR003	Tiryns	pellet	9.9	8.8
TIR003	Tiryns	pellet	8.7	5
TIR003	Tiryns	pellet	10.33	9.1
TIR003	Tiryns	pellet	11.53	8.22
TIR003	Tiryns	pellet	20.9	13.8
TIR003	Tiryns	pellet	14	4.7
TIR003	Tiryns	pellet	10.8	8.3
TIR003	Tiryns	pellet	16	12.43
TIR003	Tiryns	pellet	18.39	10.9
TIR003	Tiryns	pellet	16.1	9.9
TIR003	Tiryns	pellet	9.6	9
TIR003	Tiryns	pellet	16.3	9.7
TIR003	Tiryns	pellet	13	8.1
TIR003	Tiryns	pellet	9.8	9.1
TIR003	Tiryns	pellet	32.2	13.3
TIR004.A	Tiryns	pellet	11.7	9.5
TIR004.A	Tiryns	pellet	17.8	9.8
TIR004.A	Tiryns	pellet	49.6	13.3
TIR004.A	Tiryns	pellet	7.2	7.1
TIR004.A	Tiryns	pellet	16.84	11.06
TIR004.A	Tiryns	pellet	11.9	7.82
TIR004.A	Tiryns	pellet	11.33	7.45
TIR004.A	Tiryns	pellet	39.71	26.57
TIR004.A	Tiryns	pellet	15.96	5.51
TIR004.A	Tiryns	pellet	12.06	9.45
TIR004.A	Tiryns	pellet	9.33	6.53
TIR004.A	Tiryns	pellet	10.15	8.96
TIR005	Tiryns	chunk	6.86	5.25
TIR005	Tiryns	chunk	9.33	6.58
TIR005	Tiryns	chunk	20.09	8.26
TIR005	Tiryns	chunk	7.16	4.43
TIR005	Tiryns	chunk	63.06	37.48
TIR005	Tiryns	chunk	9.9	8.76
TIR005	Tiryns	pellet	11.7	9.1
TIR005	Tiryns	pellet	51.3	39.9
TIR005	Tiryns	pellet	42.2	15
TIR005	Tiryns	pellet	9.77	6.31
TIR005	Tiryns	pellet	12.1	10.8
TIR005	Tiryns	pellet	23	12.9
TIR005	Tiryns	pellet	13.5	6.9
TIR005	Tiryns	pellet	13	11.1
TIR005	Tiryns	pellet	5	3.7
TIR005	Tiryns	pellet	15.13	9.7
TIR005	Tiryns	pellet	7.5	6.39
TIR005	Tiryns	pellet	5.6	4.7
TIR005	Tiryns	pellet	4.8	4.2
TIR005	Tiryns	pellet	12.4	11.4
TIR005	Tiryns	pellet	14.2	11.72
TIR005	Tiryns	pellet	26.2	16.6
TIR005	Tiryns	pellet	9.7	8.1
TIR005	Tiryns	pellet	26.3	12
TIR005	Tiryns	pellet	14.9	8.4
TIR005	Tiryns	pellet	8.5	8.3
TIR005	Tiryns	pellet	27	11.6
TIR005	Tiryns	pellet	29	11.2
TIR005	Tiryns	pellet	31.7	10.2
TIR005	Tiryns	pellet	11.85	10.64
TIR005	Tiryns	pellet	10.2	6.6
TIR005	Tiryns	pellet	20.1	15.2
TIR005	Tiryns	pellet	9.4	8
TIR005	Tiryns	pellet	27	9.79
TIR006	Tiryns	chunk	14.88	13.35
TIR006	Tiryns	chunk	12.26	7.61
TIR006	Tiryns	chunk	9.54	7.59
TIR006	Tiryns	chunk	17	12
TIR006	Tiryns	chunk	92.7	76.6
TIR006	Tiryns	chunk	10.3	7.4
TIR006	Tiryns	chunk	24	17.1
TIR006	Tiryns	chunk	11.7	8.5
TIR006	Tiryns	chunk	10	8
TIR006	Tiryns	chunk	12.66	8.44
TIR006	Tiryns	chunk	8.45	7.3
TIR006	Tiryns	chunk	9.9	5.9
TIR006	Tiryns	chunk	57.7	31
TIR006	Tiryns	chunk	6.66	6.61
TIR006	Tiryns	chunk	17.5	7.7
TIR006	Tiryns	chunk	6.36	4.8
TIR006	Tiryns	chunk	9.86	5.16
TIR006	Tiryns	chunk	9.2	8.42
TIR006	Tiryns	chunk	12.33	7.6
TIR006	Tiryns	chunk	52	30
TIR015	Tiryns	chunk	15.86	15.16
TIR015	Tiryns	chunk	15.96	12.71
TIR016.B	Tiryns	chunk	7.57	6.13
TIR016.B	Tiryns	chunk	18.31	14.23
TIR016.B	Tiryns	chunk	20.11	8.72
TIR016.B	Tiryns	chunk	17.53	6.42
TIR016.B	Tiryns	chunk	31.39	13.64
TIR016.B	Tiryns	chunk	8.39	7.42
TIR016.B	Tiryns	chunk	21.79	9.85
TIR016.B	Tiryns	chunk	6.65	4.83
TIR016.B	Tiryns	chunk	18.72	15.68
TIR016.B	Tiryns	chunk	77.78	17.9
TIR016.B	Tiryns	chunk	14.99	9.33
TIR016.B	Tiryns	chunk	19.19	6.79
TIR016.B	Tiryns	chunk	3.68	1.95
TIR016.B	Tiryns	chunk	6.01	2.6
TIR016.B	Tiryns	chunk	9.39	6.42
TIR016.B	Tiryns	chunk	19.05	18.04
TIR016.B	Tiryns	chunk	36.74	17.59
TIR017	Tiryns	chunk	21.17	12.42
TIR017	Tiryns	chunk	18.76	14.03
TIR017	Tiryns	chunk	15.32	10.19
TIR017	Tiryns	chunk	33.13	21.12
TIR017	Tiryns	chunk	14.04	10.71
TIR017	Tiryns	chunk	18.89	9.36
TIR018.B	Tiryns	chunk	11	6.78
TIR018.B	Tiryns	chunk	15.96	10.26
TIR018.B	Tiryns	chunk	22.22	20.77
TIR018.B	Tiryns	chunk	7.65	5.27
TIR018.B	Tiryns	chunk	23.28	15.42
TIR018.B	Tiryns	chunk	9.9	6.34
TIR018.B	Tiryns	chunk	17.31	10.32
TIR018.B	Tiryns	chunk	5.06	3.32
TIR018.B	Tiryns	chunk	20.21	18.66
TIR018.B	Tiryns	chunk	6.75	6.71
TIR018.B	Tiryns	chunk	6.63	6.27
TIR018.B	Tiryns	chunk	26.66	9.94
TIR018.B	Tiryns	chunk	11.95	7.17
TIR018.B	Tiryns	chunk	26.88	17.73
TIR018.B	Tiryns	chunk	3.54	2.5
TIR018.B	Tiryns	chunk	14.2	8.68
TIR018.B	Tiryns	chunk	19.23	9.97
TIR018.B	Tiryns	chunk	12.51	5.49
TIR018.B	Tiryns	chunk	39.25	27.07
TIR018.B	Tiryns	chunk	15.36	12.89
TIR018.B	Tiryns	chunk	22.2	11.94
TIR018.B	Tiryns	chunk	12.67	6.65
TIR018.B	Tiryns	chunk	14.13	12.43
TIR018.B	Tiryns	chunk	20.06	14.89
TIR018.B	Tiryns	chunk	9.55	6.63
TIR018.B	Tiryns	chunk	24.48	12.81
TIR018.B	Tiryns	chunk	31.26	16.17
TIR018.B	Tiryns	chunk	11.01	10.7
TIR018.B	Tiryns	chunk	16.83	12.27
TIR018.B	Tiryns	chunk	24.94	13.34
TIR018.B	Tiryns	chunk	29.08	14.99
TIR018.B	Tiryns	chunk	14.49	10.6
TIR018.B	Tiryns	chunk	19.5	12.5
TIR018.B	Tiryns	chunk	43.51	17.81
TIR018.B	Tiryns	chunk	10.09	7.74
TIR018.B	Tiryns	chunk	23.32	8.48
TIR018.B	Tiryns	chunk	7.51	6.01
TIR018.B	Tiryns	chunk	4.19	3.12
TIR018.B	Tiryns	chunk	9.77	9.67
TIR018.B	Tiryns	chunk	6.04	4.87
TIR018.B	Tiryns	chunk	11.52	9.47
TIR018.B	Tiryns	chunk	14.38	7.61
TIR018.B	Tiryns	chunk	11.08	6.52
TIR018.B	Tiryns	chunk	8.86	5.72
TIR018.B	Tiryns	chunk	11.95	10.86
TIR018.B	Tiryns	chunk	11.16	5.72
TIR018.B	Tiryns	chunk	35.29	8.98
TIR018.B	Tiryns	chunk	16.6	8.62
TIR018.B	Tiryns	chunk	8.47	6
TIR018.B	Tiryns	chunk	23.32	11.22
TIR018.B	Tiryns	chunk	11.64	8.94
TIR018.B	Tiryns	chunk	11.74	5.04
TIR018.B	Tiryns	chunk	46.66	24.95
TIR018.B	Tiryns	chunk	7.37	6.29
TIR018.B	Tiryns	chunk	10.98	9.54
TIR018.B	Tiryns	chunk	17.45	15.05
TIR018.B	Tiryns	chunk	19.94	8.93
TIR018.B	Tiryns	chunk	6.64	6.13
TIR018.B	Tiryns	chunk	5.48	2.82
TIR018.B	Tiryns	chunk	11.1	9.56
TIR018.B	Tiryns	chunk	5.94	4.69
TIR018.B	Tiryns	chunk	6.43	4.4
TIR018.B	Tiryns	chunk	18.58	15.27
TIR018.B	Tiryns	chunk	5.53	3.35
TIR018.B	Tiryns	chunk	20.58	24.07
TIR018.B	Tiryns	chunk	7.79	7.39
TIR018.B	Tiryns	chunk	5.08	2.25
TIR018.B	Tiryns	chunk	25.71	15.26
TIR018.B	Tiryns	chunk	24.28	10.52
TIR018.B	Tiryns	chunk	14.41	8.2
TIR018.B	Tiryns	chunk	7.84	3.74
TIR018.B	Tiryns	chunk	8.18	7.2
TIR018.B	Tiryns	chunk	11.52	5.71
TIR018.B	Tiryns	chunk	9.64	4.77
TIR018.B	Tiryns	chunk	7.06	4.29
TIR018.B	Tiryns	chunk	11.56	6.18
TIR018.B	Tiryns	chunk	6.57	3.45
TIR018.B	Tiryns	chunk	7.51	5.01
TIR018.B	Tiryns	chunk	7.97	6.5
TIR018.B	Tiryns	chunk	12.79	3.19
TIR018.B	Tiryns	chunk	11.81	8.15
TIR018.B	Tiryns	chunk	5.8	4.96
TIR018.B	Tiryns	chunk	4.3	2.78
TIR018.B	Tiryns	chunk	14.63	5.14
TIR018.B	Tiryns	chunk	16.37	8.69
TIR018.B	Tiryns	chunk	8.5	8.03
TIR018.B	Tiryns	chunk	4.32	3.57
TIR018.B	Tiryns	chunk	9.49	7.28
TIR018.B	Tiryns	chunk	36.69	10.77
TIR018.B	Tiryns	chunk	3.55	2.25
TIR018.B	Tiryns	chunk	10.1	5.53
TIR018.B	Tiryns	chunk	8.72	6.33
TIR018.B	Tiryns	chunk	23.43	17.11
TIR018.B	Tiryns	chunk	5.59	3.89
TIR018.B	Tiryns	chunk	10.08	5.71
TIR018.B	Tiryns	chunk	12.1	10.21
TIR018.B	Tiryns	chunk	11.56	8.06
TIR018.B	Tiryns	chunk	15	14.04
TIR018.B	Tiryns	chunk	38.21	21.58
TIR018.B	Tiryns	chunk	13.53	6.55
TIR018.B	Tiryns	chunk	11.11	6.96
TIR018.B	Tiryns	chunk	5.74	5.46
TIR018.B	Tiryns	chunk	9.04	7.72
TIR018.B	Tiryns	chunk	3.58	3.23
TIR018.B	Tiryns	chunk	10.46	5.29
TIR018.B	Tiryns	chunk	3.71	2.1
TIR018.B	Tiryns	chunk	6.52	3.82
TIR018.B	Tiryns	chunk	12.75	11.47
TIR018.B	Tiryns	chunk	47.06	37.46
TIR018.B	Tiryns	chunk	10.1	7.21
TIR018.B	Tiryns	chunk	7.8	6.34
TIR018.B	Tiryns	chunk	7.85	5.83
TIR018.B	Tiryns	chunk	10.89	7.58
TIR018.B	Tiryns	chunk	9.35	5.6
TIR018.B	Tiryns	chunk	33.86	19.99
TIR018.B	Tiryns	chunk	15.73	11.76
TIR018.B	Tiryns	chunk	16.74	12.67
TIR018.B	Tiryns	chunk	11	7.3
TIR018.B	Tiryns	chunk	11	6
TIR018.B	Tiryns	chunk	14.4	8.8
TIR018.B	Tiryns	chunk	7.7	5.1
TIR018.B	Tiryns	chunk	8.82	5.61
TIR018.B	Tiryns	chunk	23.1	8.26
TIR018.B	Tiryns	chunk	34	10.9
TIR018.B	Tiryns	chunk	4.91	4.64
TIR018.B	Tiryns	chunk	24.98	11.69
TIR018.B	Tiryns	chunk	18.54	10.03
TIR018.B	Tiryns	chunk	19	10
TIR018.B	Tiryns	chunk	6.73	5.7
TIR018.B	Tiryns	chunk	28	22
TIR018.B	Tiryns	chunk	12	4.7
TIR018.B	Tiryns	chunk	8.7	4.62
TIR018.B	Tiryns	chunk	17.64	7.54
TIR018.B	Tiryns	chunk	12.52	10.46
TIR018.B	Tiryns	chunk	15	11.4
TIR018.B	Tiryns	chunk	38.67	16.1
TIR018.B	Tiryns	chunk	16.55	6.77
TIR018.B	Tiryns	chunk	41.65	10.6
TIR018.B	Tiryns	chunk	14	13
TIR018.B	Tiryns	chunk	9.77	5.72
TIR018.B	Tiryns	chunk	3.8	3.74
TIR018.B	Tiryns	chunk	16.87	8.37
TIR018.B	Tiryns	chunk	47.74	25.42
TIR020	Tiryns	chunk	49.85	31.04
TIR020	Tiryns	chunk	22.8	16.4
TIR020	Tiryns	chunk	20.01	9.79
TIR020	Tiryns	chunk	18.86	13.11
TIR020	Tiryns	chunk	12.29	8.39
TIR020	Tiryns	chunk	35.93	19.28
TIR020	Tiryns	chunk	15.72	11.35
TIR020	Tiryns	chunk	53.59	36.61
TIR020	Tiryns	chunk	29.27	14.96
TIR020	Tiryns	chunk	8.47	4.22
TIR020	Tiryns	chunk	14.7	7.32
TIR020	Tiryns	chunk	18.84	11.17
TIR020	Tiryns	chunk	14.03	10.9
TIR020	Tiryns	chunk	54.43	30.5
TIR020	Tiryns	chunk	18.5	13.9
TIR020	Tiryns	chunk	18.95	14.3
TIR020	Tiryns	chunk	6.59	6.38
TIR020	Tiryns	chunk	20.78	11.14
TIR020	Tiryns	chunk	30.3	15.15
TIR020	Tiryns	chunk	16.3	10.5
TIR020	Tiryns	chunk	25.32	17.31
TIR020	Tiryns	chunk	27.54	16.54
TIR020	Tiryns	chunk	29.1	6.58
TIR020	Tiryns	chunk	10.31	6.7
TIR020	Tiryns	chunk	24	13.72
TIR020	Tiryns	chunk	28	16
TIR020	Tiryns	chunk	8.68	7.71
TIR020	Tiryns	chunk	7.53	3.21
TIR020	Tiryns	chunk	20.35	10.81
XAN002	Chania	chunk	21.22	11.94
XAN002	Chania	chunk	10.13	7.75
XAN002	Chania	chunk	16.74	12.34
XAN002	Chania	chunk	10.88	9.24
XAN008	Chania	chunk	15.77	7.65
XAN008	Chania	chunk	6.94	6.29
XAN008	Chania	chunk	7.64	6.04
XAN008	Chania	pellet	26.6	7.8
XAN008	Chania	pellet	11.34	7.39
XAN008	Chania	pellet	21.6	15.4
XAN008	Chania	pellet	21.6	15
XAN008	Chania	pellet	8.55	6.37
XAN008	Chania	pellet	9.4	8.75
XAN008	Chania	pellet	39.34	34.3
XAN008	Chania	pellet	6.49	4.4
XAN008	Chania	pellet	18.9	10.8
XAN008	Chania	pellet	11.25	7.21
XAN011	Chania	pellet	10.7	7.56
XAN011	Chania	pellet	15.5	11.5
XAN011	Chania	pellet	7.99	7.5
XAN012	Chania	pellet	47.1	37.07
XAN012	Chania	pellet	11.74	5.72
XAN012	Chania	pellet	10.97	7.37
XAN012	Chania	pellet	15.75	15.45
ALA001.C	Alalakh	chunk	20.42	15.37
ALA001.C	Alalakh	chunk	14.4	13.24
ALA004.B	Alalakh	chunk	18.57	17.37
ALA004.B	Alalakh	chunk	6.96	4.91
ALA004.B	Alalakh	chunk	17.98	14.77
ALA004.B	Alalakh	chunk	16.49	13.72
ALA004.B	Alalakh	chunk	20.64	16.67
ALA004.B	Alalakh	chunk	10.06	6.94
ALA004.B	Alalakh	chunk	35.89	25.5
ALA004.B	Alalakh	chunk	39.15	24.87
ALA004.B	Alalakh	chunk	8.2	4.37
ALA004.B	Alalakh	chunk	9.36	6.12
ALA004.B	Alalakh	chunk	10.43	8.42
ALA011	Alalakh	pellet	44	18.46
ALA011	Alalakh	pellet	13	8.6
ALA011	Alalakh	pellet	19.9	13.3
ALA011	Alalakh	pellet	8.4	5.88
ALA011	Alalakh	pellet	5.8	3.46
ALA011	Alalakh	pellet	7.2	6.92
ALA011	Alalakh	pellet	8.54	7.5
ALA011	Alalakh	pellet	7.86	7.5
ALA011	Alalakh	pellet	26.1	14.7
ALA011	Alalakh	pellet	47	34.89
ALA011	Alalakh	pellet	10.24	10.22
ALA011	Alalakh	pellet	7.39	5.29
ALA011	Alalakh	pellet	16.19	8.3
ALA011	Alalakh	pellet	17.7	14
ALA011	Alalakh	pellet	9.4	4.9
ALA011	Alalakh	pellet	26.36	19.7
ALA011	Alalakh	pellet	11.1	5.5
ALA011	Alalakh	pellet	11	5
ALA011	Alalakh	pellet	10.3	5.3
ALA011	Alalakh	pellet	12.9	11
ALA011	Alalakh	pellet	23	17.3
ALA011	Alalakh	pellet	16.9	11.36
ALA011	Alalakh	pellet	23	14.5
ALA011	Alalakh	pellet	32	29
ALA011	Alalakh	pellet	62	44.4
ALA011	Alalakh	pellet	10	5
ALA011	Alalakh	pellet	46	22
ALA011	Alalakh	pellet	12	10
ALA011	Alalakh	pellet	9.4	6.9
ALA011	Alalakh	pellet	6.6	5.84
ALA011	Alalakh	pellet	42	24
ALA011	Alalakh	pellet	15.1	12.8
ALA011	Alalakh	pellet	44.11	16.87
ALA011	Alalakh	pellet	21.76	15.39
ALA011	Alalakh	pellet	24.17	12
ALA011	Alalakh	pellet	39.8	29
ALA011	Alalakh	pellet	30	13.23
ALA011	Alalakh	pellet	11.14	7
ALA028.B	Alalakh	chunk	9.72	6.86
ALA028.B	Alalakh	chunk	23.37	16.81
ALA028.B	Alalakh	chunk	11.19	7.51
ALA034.B	Alalakh	pellet	14.08	4.65
ALA034.B	Alalakh	pellet	33.67	20.19
ALA034.B	Alalakh	pellet	13.61	3.13
ALA034.B	Alalakh	pellet	15.01	6.42
ALA034.B	Alalakh	pellet	7.13	4.69
ALA034.B	Alalakh	pellet	10.8	7.58
ALA034.B	Alalakh	pellet	9.56	9.44
ALA034.B	Alalakh	pellet	44.93	22.83
ALA034.B	Alalakh	pellet	5.97	2.24
ALA034.B	Alalakh	pellet	28.42	19.33
ALA034.B	Alalakh	pellet	21.68	10.85
ALA034.B	Alalakh	pellet	14.03	11.4
ALA034.B	Alalakh	pellet	18.48	14.46
ALA034.B	Alalakh	pellet	5.83	4.9
ALA034.B	Alalakh	pellet	16.77	12.43
ALA034.B	Alalakh	pellet	11.13	5.78
ALA034.B	Alalakh	pellet	14.25	8.33
ALA034.B	Alalakh	pellet	31.47	28.08
ALA034.B	Alalakh	pellet	10.67	6.5
ALA034.B	Alalakh	pellet	14.14	6.68
ALA034.B	Alalakh	pellet	7.42	6.68
ALA034.B	Alalakh	pellet	15.84	13.68
ALA034.B	Alalakh	pellet	15.16	7.28
ALA034.B	Alalakh	pellet	18.23	9.78
ALA034.B	Alalakh	pellet	10.91	7.72
ALA034.B	Alalakh	pellet	27.77	15.65
ALA034.B	Alalakh	pellet	17.88	9.08
ALA034.B	Alalakh	pellet	25.03	4.29
ALA034.B	Alalakh	pellet	25.03	4.29
ALA034.B	Alalakh	pellet	12.12	9.52
ALA034.B	Alalakh	pellet	20.76	13.61
ALA034.B	Alalakh	pellet	9.48	4.48
ALA034.B	Alalakh	pellet	5.13	3.43
ALA034.B	Alalakh	pellet	7.79	5.48
ALA034.B	Alalakh	pellet	7.6	5.14
ALA034.B	Alalakh	pellet	7.02	4.13
ALA034.B	Alalakh	pellet	5.23	2.11
ALA034.B	Alalakh	pellet	6.39	4.67
ALA034.B	Alalakh	pellet	1.55	1.33
ALA034.B	Alalakh	pellet	1.97	1.37
ALA034.B	Alalakh	pellet	7.63	2.3
ALA034.B	Alalakh	pellet	26.24	3.1
ALA034.B	Alalakh	pellet	18.6	7.22
ALA034.B	Alalakh	pellet	6.59	4.75
ALA034.B	Alalakh	pellet	6.34	3.58
ALA059	Alalakh	chunk	9	4.2
ALA059	Alalakh	chunk	10.2	44.17
ALA059	Alalakh	chunk	12.2	9.9
ALA059	Alalakh	chunk	9.47	7.1
ALA059	Alalakh	chunk	9.6	5.4
ALA059	Alalakh	chunk	11.7	8.6
ALA059	Alalakh	chunk	17	9.5
ALA059	Alalakh	chunk	32.1	23.9
ALA059	Alalakh	chunk	8.4	7.68
ALA059	Alalakh	chunk	15.9	6.68
ALA059	Alalakh	chunk	48.84	33.4
ALA059	Alalakh	chunk	15.06	9.89
ALA059	Alalakh	chunk	41	24.9
ALA059	Alalakh	chunk	7.6	7.1
ALA059	Alalakh	chunk	7.3	6.3
ALA059	Alalakh	chunk	6.8	5.5
ALA059	Alalakh	chunk	4.9	4.57
ALA059	Alalakh	chunk	10.3	4.1
ALA059	Alalakh	chunk	10.7	3.7
ALA059	Alalakh	chunk	12.54	6.5
ALA059	Alalakh	chunk	10.72	5.32
ALA059	Alalakh	chunk	6.98	3.03
ALA059	Alalakh	chunk	10	7.7
ALA059	Alalakh	chunk	12.3	5
ALA061.B	Alalakh	pellet	18.52	4.69
ALA061.B	Alalakh	pellet	7.33	3.9
ALA061.B	Alalakh	pellet	4.8	3.34
ALA061.B	Alalakh	pellet	5.55	4.15
ALA063.B	Alalakh	pellet	3.58	3.21
ALA063.B	Alalakh	pellet	22	18.55
ALA063.B	Alalakh	pellet	9.71	4.68
ALA063.B	Alalakh	pellet	19.52	13.78
ALA063.B	Alalakh	pellet	27.42	16.08
ALA063.B	Alalakh	pellet	15.98	15.37
ALA063.B	Alalakh	pellet	8.52	7.19
ALA063.B	Alalakh	pellet	20.16	9.9
ALA063.B	Alalakh	pellet	19.85	7.4
ALA063.B	Alalakh	pellet	6.93	3.88
ALA063.B	Alalakh	pellet	36.61	25.83
ALA063.B	Alalakh	pellet	14.77	12.04
ALA063.B	Alalakh	pellet	12.69	9.12
ALA063.B	Alalakh	pellet	10.74	7.29
ALA063.B	Alalakh	pellet	13.23	7.775
ALA063.B	Alalakh	pellet	12.37	3.42
ALA063.B	Alalakh	pellet	92.56	71.12
ALA063.B	Alalakh	pellet	42.99	36.09
ALA063.B	Alalakh	pellet	14.48	13.58
ALA063.B	Alalakh	pellet	6.85	6.38
ALA063.B	Alalakh	pellet	35.42	22.74
ALA063.B	Alalakh	pellet	28.2	15
ALA063.B	Alalakh	pellet	5.81	5.34
ALA063.B	Alalakh	pellet	16.12	13.07
ALA063.B	Alalakh	pellet	16.01	10.1
ALA063.B	Alalakh	pellet	24.26	8.57
ALA063.B	Alalakh	pellet	19.61	6.87
ALA069	Alalakh	chunk	37.3	5.54
ALA069	Alalakh	chunk	9.84	7.16
ALA069	Alalakh	chunk	37.56	3.75
ALA069	Alalakh	chunk	9.04	8.67
ALA080	Alalakh	pellet	8	4
ALA080	Alalakh	pellet	26	18
ALA080	Alalakh	pellet	5.4	4.3
ALA080	Alalakh	pellet	4.4	3.6
ALA080	Alalakh	pellet	12.4	10.2
ALA080	Alalakh	pellet	22.7	13.51
ALA080	Alalakh	pellet	49.5	49.2
ALA080	Alalakh	pellet	7.17	5.3
ALA080	Alalakh	pellet	10.14	7.51
ALA080	Alalakh	pellet	6.94	4.76
ALA080	Alalakh	pellet	29.23	17.34
ALA080	Alalakh	pellet	10.7	2.31
ALA080	Alalakh	pellet	11.91	6.7
ALA080	Alalakh	pellet	9.3	7
ALA080	Alalakh	pellet	9.9	5.7
ALA080	Alalakh	pellet	6.88	3.46
ALA080	Alalakh	pellet	11.4	4.4
ALA080	Alalakh	pellet	8.4	6.48
ALA080	Alalakh	pellet	9.8	7.22
ALA080	Alalakh	pellet	32.1	12.4
ALA080	Alalakh	pellet	14.4	12.55
ALA080	Alalakh	pellet	15	10
ALA080	Alalakh	pellet	7.8	6.2
ALA080	Alalakh	pellet	50.5	22.9
ALA080	Alalakh	pellet	20.7	6.7
ALA080	Alalakh	pellet	16.8	14.8
ALA080	Alalakh	pellet	21.3	19.6
ALA080	Alalakh	pellet	38.3	27.9
ALA080	Alalakh	pellet	12.4	9
ALA080	Alalakh	pellet	11.9	9
ALA080	Alalakh	pellet	19.2	6.1
ALA080	Alalakh	pellet	42.7	16
ALA080	Alalakh	pellet	11.4	9.4
ALA086.B	Alalakh	chunk	17.2	8.57
ALA086.B	Alalakh	chunk	14.71	7.57
ALA086.B	Alalakh	chunk	42.97	40.48
ALA086.B	Alalakh	chunk	30.22	20.14
ALA086.B	Alalakh	chunk	15.24	10.02
ALA086.B	Alalakh	chunk	22.93	13.45
ALA086.B	Alalakh	chunk	16.55	12.04
ALA086.B	Alalakh	chunk	24.48	5.99
ALA086.B	Alalakh	chunk	26.95	12.65
ALA086.B	Alalakh	chunk	15.51	6.39
ALA086.B	Alalakh	chunk	22.46	11.12
ALA086.B	Alalakh	chunk	12.34	11.05
ALA086.B	Alalakh	chunk	19.03	18.07
ALA086.B	Alalakh	chunk	19.05	16
ALA086.B	Alalakh	chunk	16.66	13.85
ALA086.B	Alalakh	chunk	15.19	11.65
ALA086.B	Alalakh	chunk	18.38	12.72
ALA086.B	Alalakh	chunk	11.92	9.13
ALA086.B	Alalakh	chunk	6.58	5.6
ALA086.B	Alalakh	chunk	31.7	28.21
ALA086.B	Alalakh	chunk	8.32	7.65
ALA086.B	Alalakh	chunk	10.16	7.14
ALA086.B	Alalakh	chunk	14.66	10.24
ALA086.B	Alalakh	chunk	14.14	7.26
ALA086.B	Alalakh	chunk	22.96	18.11
ALA086.B	Alalakh	chunk	6.36	3.99
ALA086.B	Alalakh	chunk	8.87	5.39
ALA086.B	Alalakh	chunk	6.08	4.11
ALA086.B	Alalakh	chunk	11.32	8.13
ALA086.B	Alalakh	chunk	25.32	8.88
ALA086.B	Alalakh	chunk	15.08	7.93
ALA086.B	Alalakh	chunk	8.24	5.32
ALA086.B	Alalakh	chunk	8.39	5.06
ALA086.B	Alalakh	chunk	28.1	16.77
ALA086.B	Alalakh	chunk	11.27	11.14
ALA086.B	Alalakh	chunk	48.15	6.62
ALA094	Alalakh	pellet	57.7	25.3
ALA094	Alalakh	pellet	5.5	2.6
ALA094	Alalakh	pellet	48.22	29.1
ALA094	Alalakh	pellet	47.6	22.4
ALA094	Alalakh	pellet	25.1	13.1
ALA094	Alalakh	pellet	18.3	10.1
ALA094	Alalakh	pellet	13	7.44
ALA094	Alalakh	pellet	24.34	16.9
ALA094	Alalakh	pellet	12.9	3.81
ALA094	Alalakh	pellet	5.21	3.2
ALA094	Alalakh	pellet	44.3	7.2
ALA094	Alalakh	pellet	46.1	14.7
ALA094	Alalakh	pellet	14.2	5.7
ALA094	Alalakh	pellet	17.5	11.98
ALA094	Alalakh	pellet	3.4	2.8
ALA094	Alalakh	pellet	4.9	4.1
ALA094	Alalakh	pellet	19	11.2
ALA094	Alalakh	pellet	30.8	11.3
ALA094	Alalakh	pellet	20.1	18.4
ALA094	Alalakh	pellet	10.88	9.2
ALA094	Alalakh	pellet	12.3	5.5
ALA094	Alalakh	pellet	20.2	9.9
ALA094	Alalakh	pellet	12	10.5
ALA094	Alalakh	pellet	5.8	5.1
ALA094	Alalakh	pellet	23.1	7.9
ALA094	Alalakh	pellet	38.1	10.1
ALA094	Alalakh	pellet	78.9	19.7
ALA094	Alalakh	pellet	34.1	27.2
ALA094	Alalakh	pellet	10.3	77.6
ALA094	Alalakh	pellet	8.98	7.96
ALA094	Alalakh	pellet	8.8	3.7
ALA094	Alalakh	pellet	21.9	9.6
ALA094	Alalakh	pellet	11.8	9.49
ALA094	Alalakh	pellet	4.6	3
ALA094	Alalakh	pellet	5.6	4.7
ALA094	Alalakh	pellet	13.86	8.6
ALA094	Alalakh	pellet	5.6	4.3
ALA094	Alalakh	pellet	8	6
ALA094	Alalakh	pellet	10	7
ALA094	Alalakh	pellet	12.1	8.1
ALA094	Alalakh	pellet	13.6	10.2
ALA094	Alalakh	pellet	8	4.8
ALA094	Alalakh	pellet	15.7	15.2
ALA094	Alalakh	pellet	2.7	2.5
ALA094	Alalakh	pellet	11.9	6.2
ALA094	Alalakh	pellet	8.8	6.2
ALA094	Alalakh	pellet	13.5	12
ALA094	Alalakh	pellet	7.2	5.4
ALA094	Alalakh	pellet	10.1	7.3
ALA094	Alalakh	pellet	16.1	9.9
ALA094	Alalakh	pellet	13.3	8
ALA094	Alalakh	pellet	7.5	2.5
ALA094	Alalakh	pellet	7.6	4.1
ALA094	Alalakh	pellet	4.8	4.4
ALA094	Alalakh	pellet	12.4	9.77
ALA094	Alalakh	pellet	76.7	25.9
ALA094	Alalakh	pellet	13.2	6.2
ALA094	Alalakh	pellet	20.3	12.9
ALA094	Alalakh	pellet	24.7	9.9
ALA094	Alalakh	pellet	12.5	9.2
ALA094	Alalakh	pellet	6.5	5.3
ALA094	Alalakh	pellet	5.8	4.4
ALA094	Alalakh	pellet	6.6	5.2
ALA094	Alalakh	pellet	18.5	17.4
ALA094	Alalakh	pellet	23.6	3.3
ALA094	Alalakh	pellet	21.1	14.2
ALA094	Alalakh	pellet	5.7	4.5
ALA094	Alalakh	pellet	17.8	9.7
ALA094	Alalakh	pellet	8	4.8
ALA094	Alalakh	pellet	19.6	8.6
ALA094	Alalakh	pellet	6.4	4.2
ALA094	Alalakh	pellet	4	3.6
ALA094	Alalakh	pellet	16.7	11.6
ALA094	Alalakh	pellet	25.3	9.77
ALA094	Alalakh	pellet	25.7	19.3
ALA094	Alalakh	pellet	15.1	8.7
ALA094	Alalakh	pellet	24.9	15.5
ALA094	Alalakh	pellet	15.22	9.5
ALA094	Alalakh	pellet	13.47	5
ALA094	Alalakh	pellet	18.77	13.5
ALA094	Alalakh	pellet	19.7	12.8
ALA094	Alalakh	pellet	14.6	14
ALA094	Alalakh	pellet	7	6.4
ALA094	Alalakh	pellet	11.9	9.9
ALA094	Alalakh	pellet	19.2	7.5
ALA094	Alalakh	pellet	6.1	4.6
ALA094	Alalakh	pellet	61.5	47.8
ALA094	Alalakh	pellet	37.6	31.4
ALA094	Alalakh	pellet	22.6	14.4
ALA094	Alalakh	pellet	11.6	4.5
ALA094	Alalakh	pellet	14.7	8.3
ALA094	Alalakh	pellet	8.2	7.2
ALA094	Alalakh	pellet	22.7	14.3
ALA094	Alalakh	pellet	7.7	4.9
ALA094	Alalakh	pellet	13.9	11.9
ALA094	Alalakh	pellet	20.3	14.6
ALA094	Alalakh	pellet	38.6	28.2
ALA094	Alalakh	pellet	11.1	6.2
ALA094	Alalakh	pellet	9.8	9.6
ALA094	Alalakh	pellet	25.9	10
ALA094	Alalakh	pellet	13.3	9.53
ALA094	Alalakh	pellet	25.7	7.1
ALA118	Alalakh	chunk	5.5	3.13
ALA118	Alalakh	chunk	11.98	8.47
ALA118	Alalakh	chunk	18.23	8.87
ALA118	Alalakh	chunk	10.72	7.42
ALA118	Alalakh	chunk	11.67	9.95
ALA118	Alalakh	chunk	15.98	10.2
ALA118	Alalakh	chunk	11.48	7.3
ALA118	Alalakh	chunk	17.9	14.41
ALA118	Alalakh	chunk	11.1	8.87
ALA118	Alalakh	chunk	11.76	4.46
ALA118	Alalakh	chunk	11.3	8
ALA118	Alalakh	chunk	11.46	4.2
ALA118	Alalakh	chunk	34.6	18.1
ALA118	Alalakh	chunk	50.4	30
ALA119D	Alalakh	NA	57.82	36.4
ALA119D	Alalakh	NA	50.7	22.97
ALA119D	Alalakh	NA	54.47	7.36
ALA119D	Alalakh	NA	28.26	10.58
ALA119D	Alalakh	NA	125.47	17.02
ALA119D	Alalakh	NA	46.2	23.1
ALA119D	Alalakh	NA	32.3	11.1
ALA119D	Alalakh	NA	24.97	10.3
ALA119D	Alalakh	NA	21.68	20.94
ALA119D	Alalakh	NA	53.97	12.56
ALA119D	Alalakh	NA	39.82	20.1
ALA119D	Alalakh	NA	35.6	25.1
ALA119D	Alalakh	NA	61.5	14.87
ALA119D	Alalakh	NA	26	9.5
ALA119D	Alalakh	NA	50	25
ALA119D	Alalakh	NA	21.85	16.12
ALA119D	Alalakh	NA	47.47	9.22
ALA119D	Alalakh	NA	29.66	19.49
ALA119D	Alalakh	NA	52	17.84
ALA119D	Alalakh	NA	20.4	6.7
ALA119D	Alalakh	NA	36.57	14.22
ALA119D	Alalakh	NA	32	14
ALA119D	Alalakh	NA	79	47
ALA119D	Alalakh	NA	34.4	26.44
ALA119D	Alalakh	NA	15.73	13.2
ALA119D	Alalakh	NA	39.48	21.94
ALA119D	Alalakh	NA	10.2	8.3
ALA119D	Alalakh	NA	13.56	8.11
ALA119D	Alalakh	NA	18.55	9.55
ALA119D	Alalakh	NA	31.71	23.72
ALA119D	Alalakh	NA	42.6	9.66
ALA119D	Alalakh	NA	43	11.12
ALA119D	Alalakh	NA	34.27	7.24
ALA119D	Alalakh	NA	8.2	7.6
ALA119D	Alalakh	NA	29.19	12.59
ALA119D	Alalakh	NA	34.6	13.22
ALA119D	Alalakh	NA	23.45	13.67
ALA119D	Alalakh	NA	73.75	43.01
ALA119D	Alalakh	NA	14.38	6.65
ALA119D	Alalakh	NA	62.9	20.19
ALA119D	Alalakh	NA	23.06	18.1
ALA119D	Alalakh	NA	60.34	13.32
ALA119D	Alalakh	NA	31.2	10.7
ALA119D	Alalakh	NA	63.47	62.64
ALA119D	Alalakh	NA	7.9	5.1
ALA119D	Alalakh	NA	19.9	10.37
ALA119D	Alalakh	NA	39.3	22
ALA119D	Alalakh	NA	9.85	7
ALA119D	Alalakh	NA	46.85	35.72
ALA119D	Alalakh	NA	40.76	21.04
ALA119D	Alalakh	NA	21.7	4.6
ALA119D	Alalakh	NA	9.57	6.96
ALA119D	Alalakh	NA	22.7	5
ALA119D	Alalakh	NA	14.36	10
ALA119D	Alalakh	NA	11.89	5.27
ALA119D	Alalakh	NA	19.55	12.8
ALA119D	Alalakh	NA	26.76	7.55
ALA119D	Alalakh	NA	20.9	17
ALA119D	Alalakh	NA	62.3	21
ALA119D	Alalakh	NA	8.91	6.36
ALA119E	Alalakh	NA	16.1	6.93
ALA119E	Alalakh	NA	15.9	7.9
ALA119E	Alalakh	NA	19.86	9.1
ALA119E	Alalakh	NA	13.55	5.4
ALA119E	Alalakh	NA	10.29	6.3
ALA119E	Alalakh	NA	16.73	7.25
ALA119E	Alalakh	NA	12.34	6.6
ALA119E	Alalakh	NA	13	8.1
ALA119E	Alalakh	NA	39.3	9.3
ALA119E	Alalakh	NA	8.22	7.5
ALA119E	Alalakh	NA	11.23	6.9
ALA119E	Alalakh	NA	30.3	10.77
ALA119E	Alalakh	NA	13.88	9.7
ALA119E	Alalakh	NA	8.1	5.6
ALA119E	Alalakh	NA	24.5	7.37
ALA119E	Alalakh	NA	18	15.32
ALA119E	Alalakh	NA	11.85	6.2
ALA119E	Alalakh	NA	27.19	19.08
ALA119E	Alalakh	NA	15.57	9.54
ALA119E	Alalakh	NA	65.39	11.5
ALA119E	Alalakh	NA	66.45	21.19
ALA119E	Alalakh	NA	34.03	22.5
ALA119E	Alalakh	NA	21	14.79
ALA119E	Alalakh	NA	26.6	12.28
ALA119E	Alalakh	NA	19.35	6.14
ALA119E	Alalakh	NA	21.71	11.99
ALA119E	Alalakh	NA	33.1	16.1
ALA119E	Alalakh	NA	26	16.69
ALA119E	Alalakh	NA	14.1	9.9
ALA119E	Alalakh	NA	19.52	8.29
ALA119E	Alalakh	NA	54.67	22.2
ALA119E	Alalakh	NA	8.87	7.74
ALA119E	Alalakh	NA	21.6	12.76
ALA119E	Alalakh	NA	73	16.4
ALA119E	Alalakh	NA	37.8	9.59
ALA119E	Alalakh	NA	19	7.2
ALA119E	Alalakh	NA	46.6	37.1
ALA119E	Alalakh	NA	14	4.54
ALA119E	Alalakh	NA	18.56	13
ALA119E	Alalakh	NA	40.21	6.7
ALA119E	Alalakh	NA	25.5	18.5
ALA119E	Alalakh	NA	23.22	17.24
ALA119E	Alalakh	NA	15.22	8.6
ALA119E	Alalakh	NA	15.96	11.13
ALA119E	Alalakh	NA	9.8	6.7
ALA119E	Alalakh	NA	30.1	7.2
ALA119E	Alalakh	NA	26.6	8.5
ALA119E	Alalakh	NA	24.6	7.88
ALA119E	Alalakh	NA	23.71	7.5
ALA119E	Alalakh	NA	14.88	10.97
ALA119E	Alalakh	NA	28.64	7.3
ALA119E	Alalakh	NA	22.4	11.95
ALA119E	Alalakh	NA	11.59	6
ALA119E	Alalakh	NA	15.8	13
ALA119E	Alalakh	NA	69.9	50.7
ALA119E	Alalakh	NA	15.78	9.24
ALA119E	Alalakh	NA	14.7	8.7
ALA119E	Alalakh	NA	26.06	7
ALA119E	Alalakh	NA	56.6	16.3
ALA119E	Alalakh	NA	6	4.6
ALA119E	Alalakh	NA	9.4	5.4
ALA119E	Alalakh	NA	15.34	6.87
ALA119E	Alalakh	NA	11.52	4.1
ALA119E	Alalakh	NA	12.67	9.37
ALA119E	Alalakh	NA	7.12	6.4
ALA119E	Alalakh	NA	13.35	11.4
ALA119E	Alalakh	NA	20.7	16.07
ALA119E	Alalakh	NA	13.4	6.1
ALA119E	Alalakh	NA	8.42	4.6
ALA119E	Alalakh	NA	20.9	10.96
ALA119E	Alalakh	NA	8.7	6
ALA119E	Alalakh	NA	10.9	8.56
ALA119E	Alalakh	NA	23.26	13.3
ALA119E	Alalakh	NA	7.4	5.4
ALA119E	Alalakh	NA	13	10
ALA119E	Alalakh	NA	15.6	9.12
ALA119E	Alalakh	NA	12.8	10.9
ALA119E	Alalakh	NA	13.9	7
ALA119E	Alalakh	NA	21.5	11.8
ALA119E	Alalakh	NA	15.43	5.12
ALA119E	Alalakh	NA	15.43	5.12
ALA119E	Alalakh	NA	22.79	6.55
ALA125.D	Alalakh	chunk	25.82	18.93
ALA125.D	Alalakh	chunk	77.74	53.4
ALA125.D	Alalakh	chunk	34.57	26.89
ALA125.D	Alalakh	chunk	19.4	14.96
ALA125.D	Alalakh	chunk	20.69	14.24
ALA125.D	Alalakh	chunk	16.08	5.21
ALA125.D	Alalakh	chunk	7.16	6.65
ALA125.D	Alalakh	chunk	12.35	7.6
ALA126	Alalakh	chunk	30.27	13.73
ALA126	Alalakh	chunk	26.7	12.12
ALA126	Alalakh	chunk	41.41	9.86
ALA126	Alalakh	chunk	53.05	16.51
ALA126	Alalakh	chunk	11.97	6.4
ALA126	Alalakh	chunk	10.32	4.8
ALA126	Alalakh	chunk	13.78	7.29
ALA126	Alalakh	chunk	37.74	7.16
ALA126	Alalakh	chunk	12.98	6.58
ALA126	Alalakh	chunk	18.97	9.7
ALA126	Alalakh	chunk	16.29	12.52
ALA126	Alalakh	chunk	24.37	7.98
ALA126	Alalakh	chunk	10.25	6.45
ALA126	Alalakh	chunk	21.74	18.03
ALA126	Alalakh	chunk	9.44	6.85
ALA126	Alalakh	chunk	31.32	7.28
ALA126	Alalakh	chunk	44.9	43.5
ALA126	Alalakh	chunk	35.94	13.68
ALA126	Alalakh	chunk	18.11	13.64
ALA126	Alalakh	chunk	20.43	9.12
ALA126	Alalakh	chunk	5	4.1
ALA126	Alalakh	chunk	7.86	7.7
ALA126	Alalakh	chunk	4.26	2.26
ALA126	Alalakh	chunk	22.37	6.8
ALA126	Alalakh	chunk	22	12.76
ALA126	Alalakh	chunk	52.5	49
ALA126	Alalakh	chunk	20.25	12.5
ALA126	Alalakh	chunk	18.82	10.66
ALA127	Alalakh	pellet	26.7	9.49
ALA127	Alalakh	pellet	9.6	8
ALA127	Alalakh	pellet	5.1	4
ALA127	Alalakh	pellet	24.9	23.7
ALA127	Alalakh	pellet	10.7	6.9
ALA127	Alalakh	pellet	22.3	21.4
ALA127	Alalakh	pellet	29.9	15.67
ALA127	Alalakh	pellet	55.44	38
ALA127	Alalakh	pellet	33.6	28.3
ALA127	Alalakh	pellet	15.7	10.8
ALA127	Alalakh	pellet	9.1	5.1
ALA127	Alalakh	pellet	18	15
ALA127	Alalakh	pellet	20	15
ALA127	Alalakh	pellet	25.2	18.9
ALA127	Alalakh	pellet	20	13.9
ALA127	Alalakh	pellet	60	35
ALA127	Alalakh	pellet	38	29
ALA127	Alalakh	pellet	11	6.7
ALA127	Alalakh	pellet	29.3	14
ALA127	Alalakh	pellet	30.3	5.5
ALA127	Alalakh	pellet	47.7	14.6
ALA127	Alalakh	pellet	52	44
ALA127	Alalakh	pellet	12.7	10.1
ALA127	Alalakh	pellet	27.3	16.6
ALA127	Alalakh	pellet	127	51
ALA127	Alalakh	pellet	27	9.6
ALA127	Alalakh	pellet	11.1	8.8
ALA128	Alalakh	chunk	21.5	15.57
ALA128	Alalakh	chunk	6.74	3.16
ALA128	Alalakh	chunk	3.42	2.57
ALA128	Alalakh	chunk	10.54	6.74
ALA128	Alalakh	chunk	5.23	4.26
ALA128	Alalakh	chunk	4.62	4.34
ALA128	Alalakh	chunk	6.45	5.91
ALA128	Alalakh	chunk	2.66	2.19
ALA128	Alalakh	chunk	3.49	2.97
ALA128	Alalakh	chunk	13.74	11.78
ALA128	Alalakh	chunk	4.4	4.1
ALA128	Alalakh	chunk	18.94	11.91
ALA128	Alalakh	chunk	9.8	5.86
ALA128	Alalakh	chunk	8.12	4.32
ALA128	Alalakh	chunk	6.33	5.87
ALA128	Alalakh	chunk	3.3	2.9
ALA128	Alalakh	chunk	10.54	7.33
ALA128	Alalakh	chunk	7.69	5.59
KEL038.C	Kamid el Loz	chunk	4.83	4.01
KEL038.C	Kamid el Loz	chunk	3.66	3.04
KEL038.C	Kamid el Loz	chunk	8.16	6.04
KEL038.C	Kamid el Loz	chunk	27.64	19.79
KEL038.C	Kamid el Loz	chunk	30.93	28.38
KEL038.C	Kamid el Loz	chunk	51.63	40.3
KEL038.C	Kamid el Loz	chunk	8.94	2.98
KEL038.C	Kamid el Loz	chunk	16.98	14.29
KEL038.C	Kamid el Loz	chunk	35.63	28.4
KEL038.C	Kamid el Loz	chunk	7.87	5.32
KEL038.C	Kamid el Loz	chunk	12.96	7.34
KEL038.C	Kamid el Loz	chunk	16.93	10.97
KEL038.C	Kamid el Loz	chunk	31.11	10.68
KEL038.C	Kamid el Loz	chunk	26.39	12.57
KEL038.C	Kamid el Loz	chunk	33.1	22.6
KEL039.B	Kamid el Loz	chunk	15.35	12.5
KEL039.B	Kamid el Loz	chunk	9.65	7.31
KEL039.B	Kamid el Loz	chunk	4.58	4.13
KEL039.B	Kamid el Loz	chunk	17.6	5.72
KEL039.B	Kamid el Loz	chunk	28.21	20.21
KEL039.B	Kamid el Loz	chunk	12.03	10.75
KEL039.B	Kamid el Loz	chunk	10.97	7.28
KEL039.B	Kamid el Loz	chunk	23.95	8.51
KEL039.B	Kamid el Loz	chunk	3.13	2.82
KEL039.B	Kamid el Loz	chunk	9.32	5.92
KEL039.B	Kamid el Loz	chunk	7.16	6.61
KEL039.B	Kamid el Loz	chunk	12.28	8.32
KEL039.B	Kamid el Loz	chunk	25.03	18.5
KEL039.B	Kamid el Loz	chunk	10.9	9.87
KEL039.B	Kamid el Loz	chunk	20.99	20.2
KEL039.B	Kamid el Loz	chunk	22.52	7.46
KEL039.B	Kamid el Loz	chunk	20.32	12.44
KEL039.B	Kamid el Loz	chunk	43.23	6.46
KEL039.B	Kamid el Loz	chunk	8.44	4.74
MGD001	Megiddo	pellet	20.77	6.59
MGD001	Megiddo	pellet	14.14	8.38
MGD001	Megiddo	pellet	14.87	5.9
MGD001	Megiddo	pellet	23.96	9.7
MGD001	Megiddo	pellet	12.32	9.84
MGD001	Megiddo	pellet	10	8
MGD001	Megiddo	pellet	35.2	4.98
MGD001	Megiddo	pellet	17.2	9.5
MGD001	Megiddo	pellet	10	7.4
MGD001	Megiddo	pellet	6.48	6.21
MGD001	Megiddo	pellet	13.84	5.16
MGD001	Megiddo	pellet	5.6	4.3
MGD001	Megiddo	pellet	25.94	20.58
MGD001	Megiddo	pellet	8.1	5.5
MGD001	Megiddo	pellet	13.1	11.45
MGD001	Megiddo	pellet	13.27	3.6
MGD001	Megiddo	pellet	14.1	8.6
MGD001	Megiddo	pellet	4.4	4
MGD001	Megiddo	pellet	6	5.57
MGD001	Megiddo	pellet	11.75	8.45
MGD001	Megiddo	pellet	18.2	10.68
MGD001	Megiddo	pellet	44.1	34.22
MGD001	Megiddo	pellet	23.11	10.91
MGD001	Megiddo	pellet	9.1	5.28
MGD001	Megiddo	pellet	15.26	8.45
MGD001	Megiddo	pellet	8.46	5.7
MGD001	Megiddo	pellet	18.71	12.66
MGD001	Megiddo	pellet	15.29	4.91
MGD001	Megiddo	pellet	16.3	11.54
MGD001	Megiddo	pellet	10.17	5.77
MGD001	Megiddo	pellet	8.68	7.78
MGD001	Megiddo	pellet	10.99	8.37
MGD001	Megiddo	pellet	15.7	12.58
MGD001	Megiddo	pellet	13.13	9.54
MGD001	Megiddo	pellet	11.38	4.58
MGD001	Megiddo	pellet	12.18	11.95
MGD001	Megiddo	pellet	10.97	8.91
MGD001	Megiddo	pellet	14.64	8.69
MGD001	Megiddo	pellet	29.4	14.8
MGD001	Megiddo	pellet	25.37	22.97
MGD001	Megiddo	pellet	6.86	4.3
MGD001	Megiddo	pellet	4.65	4.04
MGD001	Megiddo	pellet	13.2	8.1
MGD001	Megiddo	pellet	9.66	4.54
MGD001	Megiddo	pellet	14.75	11.83
MGD001	Megiddo	pellet	9.97	7.5
MGD001	Megiddo	pellet	38.15	36.77
MGD001	Megiddo	pellet	17.7	10.1
MGD001	Megiddo	pellet	50.92	20.04
MGD001	Megiddo	pellet	5.82	4.74
MGD001	Megiddo	pellet	22.09	13.87
MGD001	Megiddo	pellet	64.05	14.93
MGD001	Megiddo	pellet	13.13	12.26
MGD001	Megiddo	pellet	58.81	25.41
MGD001	Megiddo	pellet	25.6	11
MGD002	Megiddo	chunk	20.53	19.42
MGD002	Megiddo	chunk	24.2	13.58
MGD002	Megiddo	chunk	15.62	15.11
MGD002	Megiddo	chunk	28.48	20.07
MGD002	Megiddo	chunk	5.93	5.63
MGD002	Megiddo	chunk	7.49	4.73
MGD002	Megiddo	chunk	2.8	2.76
MGD002	Megiddo	chunk	31.24	29.18
MGD002	Megiddo	chunk	92.72	34.35
MGD002	Megiddo	chunk	17.36	9.53
MGD002	Megiddo	chunk	17.41	10.25
MGD002	Megiddo	chunk	11.89	7.82
MGD002	Megiddo	chunk	14.64	7.53
MGD002	Megiddo	chunk	16.09	14.14
MGD002	Megiddo	chunk	6.58	5.76
MGD002	Megiddo	chunk	11.17	6.46
MGD002	Megiddo	chunk	11.48	11
MGD002	Megiddo	chunk	6.41	4.41
MGD002	Megiddo	chunk	5.94	4.32
MGD002	Megiddo	chunk	132	59.29
MGD002	Megiddo	chunk	13	8.3
MGD002	Megiddo	chunk	19.95	13.46
MGD002	Megiddo	chunk	6.16	5.35
MGD002	Megiddo	chunk	18.54	13.75
MGD002	Megiddo	chunk	17.71	13.41
MGD002	Megiddo	chunk	17	5.63
MGD002	Megiddo	chunk	39.71	36.24
MGD002	Megiddo	chunk	17.37	14.23
MGD002	Megiddo	chunk	29.86	29.37
MGD002	Megiddo	chunk	7.98	6.47
MGD002	Megiddo	chunk	8.12	4.58
MGD002	Megiddo	chunk	7.65	6.93
MGD002	Megiddo	chunk	6.24	4.4
MGD002	Megiddo	chunk	17.4	10.44
MGD002	Megiddo	chunk	12.95	10.42
MGD002	Megiddo	chunk	9.39	5.77
MGD002	Megiddo	chunk	12.21	4.98
MGD002	Megiddo	chunk	23.25	8.91
MGD002	Megiddo	chunk	29.86	7.66
MGD002	Megiddo	chunk	24.11	9.13
MGD002	Megiddo	chunk	8.9	6.16
MGD002	Megiddo	chunk	9.88	4.85
MGD002	Megiddo	chunk	7.38	6.2
MGD002	Megiddo	chunk	3.39	3.64
MGD002	Megiddo	chunk	16.82	8.8
MGD002	Megiddo	chunk	11.54	7.34
MGD002	Megiddo	chunk	14.01	7.74
MGD002	Megiddo	chunk	9.18	6.76
MGD002	Megiddo	chunk	12.53	11.33
MGD002	Megiddo	chunk	13.25	8.12
MGD002	Megiddo	chunk	13.58	7.94
MGD002	Megiddo	chunk	12.01	11.18
MGD006	Megiddo	chunk	10.76	7.5
MGD006	Megiddo	chunk	6.46	4.78
MGD006	Megiddo	chunk	30.47	4.31
MGD006	Megiddo	chunk	7	6.88
MGD006	Megiddo	chunk	30.7	18.1
MGD006	Megiddo	chunk	4.84	4.21
MGD006	Megiddo	chunk	23.61	8.84
MGD006	Megiddo	chunk	8.75	6.67
MGD006	Megiddo	chunk	10	9
MGD006	Megiddo	chunk	15.79	10.61
MGD006	Megiddo	chunk	9.66	5.94
MGD006	Megiddo	chunk	15.06	12.43
MGD006	Megiddo	chunk	7.72	5.7
MGD006	Megiddo	chunk	6.96	4.72
MGD006	Megiddo	chunk	6.31	2.49
MGD006	Megiddo	chunk	8.21	4.87
MGD006	Megiddo	chunk	31.8	15.81
MGD006	Megiddo	chunk	4.86	4.49
MGD006	Megiddo	chunk	5.47	3.08
MGD006	Megiddo	chunk	7	5
MGD006	Megiddo	chunk	8.15	8.07
MGD006	Megiddo	chunk	13.71	6.4
MGD006	Megiddo	chunk	10.5	7.8
MGD006	Megiddo	chunk	20.89	9.72
MGD006	Megiddo	chunk	11.74	8.62
MGD006	Megiddo	chunk	7.79	7.74
MGD006	Megiddo	chunk	19.5	6.65
MGD006	Megiddo	chunk	7.6	7.2
MGD007.B	Megiddo	pellet	22.73	20.3
MGD007.B	Megiddo	pellet	6.67	4.64
MGD007.B	Megiddo	pellet	23.35	8.69
MGD007.B	Megiddo	pellet	16.39	13.76
MGD007.B	Megiddo	pellet	23.95	18.68
MGD007.B	Megiddo	pellet	8.31	10.97
MGD007.B	Megiddo	pellet	23.8	9.95
MGD007.B	Megiddo	pellet	27	17.85
MGD007.B	Megiddo	pellet	5.09	3.27
MGD007.B	Megiddo	pellet	5.71	3.93
MGD007.B	Megiddo	pellet	58.5	37.73
MGD007.B	Megiddo	pellet	39.64	14.99
MGD007.B	Megiddo	pellet	10.97	10.75
MGD007.B	Megiddo	pellet	9.03	7.87
MGD007.B	Megiddo	pellet	19	10.8
MGD007.B	Megiddo	pellet	10.4	6.23
MGD007.B	Megiddo	pellet	13.67	6.35
MGD007.B	Megiddo	pellet	20.95	6.18
MGD007.B	Megiddo	pellet	15.61	12.49
MGD007.B	Megiddo	pellet	4.87	4.66
MGD007.B	Megiddo	pellet	15.69	8.47
MGD007.B	Megiddo	pellet	73.87	16.51
MGD007.B	Megiddo	pellet	23.34	13.65
MGD007.B	Megiddo	pellet	26.43	13.42
MGD007.B	Megiddo	pellet	34.26	28.85
MGD007.B	Megiddo	pellet	11.63	7.82
MGD007.B	Megiddo	pellet	25.46	8.03
MGD007.B	Megiddo	pellet	7.38	4.12
MGD007.B	Megiddo	pellet	2.5	2.2
MGD007.B	Megiddo	pellet	8.46	4.09
MGD007.B	Megiddo	pellet	9	5.57
MGD007.B	Megiddo	pellet	15.51	12.67
MGD007.B	Megiddo	pellet	17.51	15.57
MGD007.B	Megiddo	pellet	26.79	8.3
MGD007.B	Megiddo	pellet	27.62	22.4
MGD007.B	Megiddo	pellet	14.69	8.85
MGD007.B	Megiddo	pellet	24.63	5.39
MGD007.B	Megiddo	pellet	30.69	24.42
MGD007.B	Megiddo	pellet	52.47	15.2
MGD007.B	Megiddo	pellet	7.42	5.06
MGD007.B	Megiddo	pellet	14.75	5.1
MGD007.B	Megiddo	pellet	16.02	11.32
MGD007.B	Megiddo	pellet	33.57	20.31
MGD007.B	Megiddo	pellet	14.51	8.49
MGD007.B	Megiddo	pellet	21.51	20.48
MGD007.B	Megiddo	pellet	7.71	6.72
MGD007.B	Megiddo	pellet	17.9	12.72
MGD007.B	Megiddo	pellet	41.55	13.31
MGD007.B	Megiddo	pellet	7.67	7.01
MGD007.B	Megiddo	pellet	40.77	12.69
MGD007.B	Megiddo	pellet	15.54	7.93
MGD007.B	Megiddo	pellet	4.77	2.93
MGD007.B	Megiddo	pellet	35.48	15.38
MGD007.B	Megiddo	pellet	12.93	10.45
MGD007.B	Megiddo	pellet	116.78	46.42
MGD007.B	Megiddo	pellet	7.76	4.48
MGD007.B	Megiddo	pellet	8.67	5.24
MGD007.B	Megiddo	pellet	16.6	14.59
MGD007.B	Megiddo	pellet	5.02	4.25
MGD007.B	Megiddo	pellet	4.92	4.78
MGD007.B	Megiddo	pellet	6.7	4.2
MGD007.B	Megiddo	pellet	4	2.79
MGD007.B	Megiddo	pellet	88.65	85.29
MGD007.B	Megiddo	pellet	19.24	12.05
MGD007.B	Megiddo	pellet	10.97	6.18
MGD007.B	Megiddo	pellet	5.34	4.61
MGD007.B	Megiddo	pellet	4.27	3.46
MGD007.B	Megiddo	pellet	8.62	4.65
MGD007.B	Megiddo	pellet	16.3	10.68
MGD007.B	Megiddo	pellet	8.81	4.86
MGD007.B	Megiddo	pellet	18.03	14.23
MGD007.B	Megiddo	pellet	24.5	6.25
MGD007.B	Megiddo	pellet	33.39	17.07
MGD007.B	Megiddo	pellet	48.97	8.64
MGD007.B	Megiddo	pellet	69.57	14.72
MGD007.B	Megiddo	pellet	5.46	4.31
MGD007.B	Megiddo	pellet	10.17	8.36
MGD007.B	Megiddo	pellet	5.64	5.32
MGD007.B	Megiddo	pellet	14.03	11.61
MGD007.B	Megiddo	pellet	7.11	2.14
MGD007.B	Megiddo	pellet	11.64	11.84
MGD007.B	Megiddo	pellet	25.29	10.14
MGD007.B	Megiddo	pellet	5.06	3.9
MGD007.B	Megiddo	pellet	14.47	12.87
MGD007.B	Megiddo	pellet	67.67	48.2
MGD007.B	Megiddo	pellet	16.36	14.45
MGD007.B	Megiddo	pellet	17.41	10.57
MGD007.B	Megiddo	pellet	14.78	9.75
MGD007.B	Megiddo	pellet	7.67	6.3
MGD007.B	Megiddo	pellet	10.8	5.38
MGD007.B	Megiddo	pellet	10.34	9.14
MGD007.B	Megiddo	pellet	4.82	3.28
MGD007.B	Megiddo	pellet	5.84	4.2
MGD007.B	Megiddo	pellet	18.87	12.13
MGD007.B	Megiddo	pellet	12.68	9.2
MGD007.B	Megiddo	pellet	26.82	18.19
MGD007.B	Megiddo	pellet	16.14	11.1
MGD007.B	Megiddo	pellet	12.19	5.54
MGD007.B	Megiddo	pellet	54.87	17.46
MGD007.B	Megiddo	pellet	68.7	30.33
MGD007.B	Megiddo	pellet	49.79	29.51
MGD007.B	Megiddo	pellet	13.89	9.89
MGD007.B	Megiddo	pellet	27.6	19.06
MGD007.B	Megiddo	pellet	12.59	9.05
MGD007.B	Megiddo	pellet	15.77	4.72
MGD007.B	Megiddo	pellet	20.99	13.99
MGD007.B	Megiddo	pellet	3	2.48
MGD007.B	Megiddo	pellet	11.16	4.22
MGD007.B	Megiddo	pellet	9.64	5.74
MGD007.B	Megiddo	pellet	19.71	7.01
MGD007.B	Megiddo	pellet	11.08	5.68
MGD007.B	Megiddo	pellet	8.01	6.1
MGD007.B	Megiddo	pellet	6.67	2.97
MGD007.B	Megiddo	pellet	4.53	3
MGD007.B	Megiddo	pellet	8.18	5.59
MGD007.B	Megiddo	pellet	12.25	6.29
MGD007.B	Megiddo	pellet	13.08	7.9
MGD007.B	Megiddo	pellet	4.66	6.73
MGD007.B	Megiddo	pellet	17.91	10.32
MGD007.B	Megiddo	pellet	4.08	2.2
MGD007.B	Megiddo	pellet	4.96	4.49
MGD008	Megiddo	pellet	33,1	14,7
MGD008	Megiddo	pellet	32,5	12,2
MGD008	Megiddo	pellet	5,9	4,3
MGD008	Megiddo	pellet	16,9	7,4
MGD008	Megiddo	pellet	15,7	9,3
MGD008	Megiddo	pellet	8,5	5,9
MGD008	Megiddo	pellet	18,2	14,5
MGD008	Megiddo	pellet	17,9	17,8
MGD008	Megiddo	pellet	26,1	19,5
MGD008	Megiddo	pellet	14,1	8,8
MGD008	Megiddo	pellet	13,3	9,3
MGD008	Megiddo	pellet	7,2	5,9
MGD008	Megiddo	pellet	8,8	6,6
MGD008	Megiddo	pellet	6,4	4,5
MGD008	Megiddo	pellet	21,9	12,8
MGD008	Megiddo	pellet	10,1	7,1
MGD008	Megiddo	pellet	9,5	5,1
MGD008	Megiddo	pellet	15,5	10,9
MGD008	Megiddo	pellet	12,	11,7
MGD008	Megiddo	pellet	24	18,2
MGD008	Megiddo	pellet	30,8	14,7
MGD008	Megiddo	pellet	9	6,5
MGD008	Megiddo	pellet	15,8	11,3
MGD008	Megiddo	pellet	8,9	8,7
MGD008	Megiddo	pellet	13,2	10,4
MGD008	Megiddo	pellet	7,1	5,9
MGD008	Megiddo	pellet	17,1	4,5
MGD008	Megiddo	pellet	23,1	20,4
MGD008	Megiddo	pellet	60,9	25,8
MGD008	Megiddo	pellet	14,2	13
MGD008	Megiddo	pellet	6,3	5
MGD008	Megiddo	pellet	15,3	11,2
MGD008	Megiddo	pellet	13,3	9,5
MGD008	Megiddo	pellet	29,9	21,6
MGD008	Megiddo	pellet	10,1	8,5
MGD008	Megiddo	pellet	14,	5,3
MGD008	Megiddo	pellet	10,4	5,5
MGD008	Megiddo	pellet	10,2	6
MGD009	Megiddo	chunk	58.61	40.46
MGD009	Megiddo	chunk	37.09	22.22
MGD009	Megiddo	chunk	22.2	20.89
MGD009	Megiddo	chunk	68.19	51.28
MGD009	Megiddo	chunk	18.1	15.86
MGD009	Megiddo	chunk	23.56	18.38
MGD009	Megiddo	chunk	14.36	14.15
MGD009	Megiddo	chunk	24.96	20.09
MGD009	Megiddo	chunk	12.73	10.76
MGD009	Megiddo	chunk	20	18
MGD009	Megiddo	chunk	6.08	5.66
MGD009	Megiddo	chunk	17.45	10.65
MGD009	Megiddo	chunk	10.64	8.3
MGD009	Megiddo	chunk	14.76	12.32
MGD009	Megiddo	chunk	29.41	16.36
MGD009	Megiddo	chunk	27.99	17.76
MGD009	Megiddo	chunk	7.72	6.6
MGD009	Megiddo	chunk	40.1	19.91
MGD010	Megiddo	pellet	6.9	4.9
MGD010	Megiddo	pellet	11	9.1
MGD010	Megiddo	pellet	16.1	9.4
MGD010	Megiddo	pellet	7.7	6
MGD011	Megiddo	pellet	12,8	9,44
MGD011	Megiddo	pellet	24,2	21,
MGD011	Megiddo	pellet	13,1	11,6
MGD011	Megiddo	pellet	15	11,6
MGD011	Megiddo	pellet	21	12,7
MGD011	Megiddo	pellet	19,5	18,1
MGD011	Megiddo	pellet	21,6	8,5
MGD013	Megiddo	chunk	11.63	6.65
MGD013	Megiddo	chunk	5.59	1.9
MGD013	Megiddo	chunk	20.39	9.22
MGD013	Megiddo	chunk	11.67	10.31
MGD013	Megiddo	chunk	22.35	6.59
MGD013	Megiddo	chunk	28.32	18.9
MGD013	Megiddo	chunk	38.79	7.88
MGD013	Megiddo	chunk	16.43	6.5
MGD013	Megiddo	chunk	64.96	51.53
MGD013	Megiddo	chunk	74.58	50.27
MGD013	Megiddo	chunk	26	3.99
MGD013	Megiddo	chunk	7.12	5.14
MGD013	Megiddo	chunk	14.89	6.69
MGD013	Megiddo	chunk	37.57	10.09
MGD013	Megiddo	chunk	12.36	6.48
MGD013	Megiddo	chunk	8.33	7.63
MGD013	Megiddo	chunk	20.7	5.7
MGD013	Megiddo	chunk	4.9	4.42
MGD013	Megiddo	chunk	4.2	3.8
MGD013	Megiddo	chunk	12.51	11.95
MGD013	Megiddo	chunk	9	6.8
MGD013	Megiddo	chunk	9.9	7.24
MGD013	Megiddo	chunk	6.97	4.82
MGD013	Megiddo	chunk	26.42	13.03
MGD013	Megiddo	chunk	47	30.7
MGD015	Megiddo	chunk	22.88	22.55
MGD015	Megiddo	chunk	14.23	9.08
MGD016	Megiddo	pellet	7.39	5.26
MGD016	Megiddo	pellet	22.91	13.42
MGD016	Megiddo	pellet	8.44	5.04
MGD016	Megiddo	pellet	10.1	8.65
MGD016	Megiddo	pellet	9.31	8.17
MGD017	Megiddo	chunk	20.02	7.26
MGD017	Megiddo	chunk	25.61	7.35
MGD017	Megiddo	chunk	3.03	2.11
MGD017	Megiddo	chunk	4.89	3.92
MGD017	Megiddo	chunk	5.44	3.01
MGD017	Megiddo	chunk	10.82	7.28
MGD017	Megiddo	chunk	13.21	5.12
MGD017	Megiddo	chunk	6.96	6.06
MGD017	Megiddo	chunk	8.3	4.41
MGD017	Megiddo	chunk	7.34	7.17
MGD017	Megiddo	chunk	13.01	8.9
MGD017	Megiddo	chunk	9.38	8.74
MGD017	Megiddo	chunk	5.91	3.34
MGD017	Megiddo	chunk	3.89	2.57
MGD017	Megiddo	chunk	11.22	4.18
MGD017	Megiddo	chunk	9.2	6.34
MGD017	Megiddo	chunk	24.94	21.07
MGD017	Megiddo	chunk	36.26	10.44
MGD017	Megiddo	chunk	15.44	6.37
MGD017	Megiddo	chunk	9.4	6.13
MGD017	Megiddo	chunk	6.89	5.12
MGD017	Megiddo	chunk	12.05	6.41
MGD017	Megiddo	chunk	8.86	7.86
MGD017	Megiddo	chunk	18.16	12.61
MGD017	Megiddo	chunk	6.14	5.24
MGD017	Megiddo	chunk	12.47	9.11
MGD017	Megiddo	chunk	12.44	6.97
MGD017	Megiddo	chunk	10.08	8.44
MGD017	Megiddo	chunk	21.16	19.72
MGD017	Megiddo	chunk	13.92	8.04
MGD017	Megiddo	chunk	7.48	4.81
MGD017	Megiddo	chunk	15.05	6.55
MGD017	Megiddo	chunk	7.778	4.06
MGD017	Megiddo	chunk	13.32	4.81
MGD017	Megiddo	chunk	3.53	2.56
MGD017	Megiddo	chunk	9.53	8.06
MGD017	Megiddo	chunk	10.93	6.67
MGD017	Megiddo	chunk	19.83	12.99
MGD017	Megiddo	chunk	16.16	8.83
MGD017	Megiddo	chunk	11.31	8.89
MGD017	Megiddo	chunk	4.1	3.38
MGD017	Megiddo	chunk	13.02	7.82
MGD017	Megiddo	chunk	13.89	7.88
MGD017	Megiddo	chunk	21.16	13.99
MGD017	Megiddo	chunk	12.52	7.33
MGD017	Megiddo	chunk	12.51	7
MGD017	Megiddo	chunk	27.82	11.98
MGD017	Megiddo	chunk	41.13	29.29
MGD017	Megiddo	chunk	15.71	4.34
MGD017	Megiddo	chunk	6.69	6.35
MGD017	Megiddo	chunk	4.3	3.85
MGD017	Megiddo	chunk	19.28	10.76
MGD017	Megiddo	chunk	8.58	7.33
MGD017	Megiddo	chunk	3.55	3.11
MGD017	Megiddo	chunk	68.69	53.18
MGD017	Megiddo	chunk	15.02	12.23
MGD017	Megiddo	chunk	10.21	9.46
MGD017	Megiddo	chunk	29.88	25.64
MGD017	Megiddo	chunk	21.01	7.78
MGD017	Megiddo	chunk	11.79	5.91
MGD017	Megiddo	chunk	6.67	5.54
MGD017	Megiddo	chunk	19.61	10.28
MGD017	Megiddo	chunk	20.38	9.28
MGD017	Megiddo	chunk	24.96	10.99
MGD017	Megiddo	chunk	10.04	9.89
MGD017	Megiddo	chunk	7.31	4.21
MGD017	Megiddo	chunk	15.34	12.28
MGD017	Megiddo	chunk	10.46	7.36
MGD017	Megiddo	chunk	16.1	13.4
MGD017	Megiddo	chunk	7.86	7.52
MGD017	Megiddo	chunk	16.38	3.24
MGD017	Megiddo	chunk	11.38	9.21
MGD017	Megiddo	chunk	25.17	20.37
MGD017	Megiddo	chunk	89.92	74.81
MGD017	Megiddo	chunk	7.26	6.84
MGD017	Megiddo	chunk	7.26	7.08
MGD017	Megiddo	chunk	23.85	13.23
MGD017	Megiddo	chunk	15.69	9.74
MGD017	Megiddo	chunk	14.56	10.63
MGD017	Megiddo	chunk	9.39	7.48
MGD017	Megiddo	chunk	34.95	19.01
MGD017	Megiddo	chunk	15.76	7.03
MGD017	Megiddo	chunk	8	4.92
MGD017	Megiddo	chunk	7.82	4
MGD017	Megiddo	chunk	8.4	7.63
MGD017	Megiddo	chunk	6.74	3.4
MGD017	Megiddo	chunk	29	9.75
MGD017	Megiddo	chunk	11.27	6.42
MGD017	Megiddo	chunk	32.99	17.6
MGD017	Megiddo	chunk	19.88	13.42
MGD017	Megiddo	chunk	9.79	5.04
MGD017	Megiddo	chunk	28.37	10.56
MGD017	Megiddo	chunk	22.13	8.74
MGD017	Megiddo	chunk	10.46	10.24
MGD017	Megiddo	chunk	9.37	6.5
MGD017	Megiddo	chunk	5.48	5
MGD017	Megiddo	chunk	16.15	8.76
MGD017	Megiddo	chunk	31.7	26.8
MGD017	Megiddo	chunk	21.93	13.05
MGD017	Megiddo	chunk	10.66	9.25
MGD017	Megiddo	chunk	15.56	14.71
MGD017	Megiddo	chunk	15.94	8.93
MGD017	Megiddo	chunk	9.08	6.08
MGD017	Megiddo	chunk	10.69	6.53
MGD017	Megiddo	chunk	14.17	6.19
MGD017	Megiddo	chunk	11.19	8.22
MGD017	Megiddo	chunk	11.48	8.35
MGD017	Megiddo	chunk	18.34	9.52
MGD017	Megiddo	chunk	12.37	9.71
MGD017	Megiddo	chunk	7.79	7.72
MGD017	Megiddo	chunk	20.64	11.74
MGD017	Megiddo	chunk	20.31	14.7
MGD017	Megiddo	chunk	14.62	12.16
MGD017	Megiddo	chunk	23.48	12.49
MGD017	Megiddo	chunk	13.76	10.59
MGD018	Megiddo	chunk	11.27	6.42
MGD018	Megiddo	chunk	32.99	17.6
MGD018	Megiddo	chunk	19.88	13.42
MGD018	Megiddo	chunk	9.79	5.04
MGD018	Megiddo	chunk	28.37	10.56
MGD018	Megiddo	chunk	22.13	8.74
MGD018	Megiddo	chunk	10.46	10.24
MGD018	Megiddo	chunk	9.37	6.5
MGD018	Megiddo	chunk	5.48	5
MGD018	Megiddo	chunk	16.15	8.76
MGD018	Megiddo	chunk	31.7	26.8
MGD018	Megiddo	chunk	21.93	13.05
MGD018	Megiddo	chunk	10.66	9.25
MGD018	Megiddo	chunk	15.56	14.71
MGD018	Megiddo	chunk	15.94	8.93
MGD018	Megiddo	chunk	9.08	6.08
MGD018	Megiddo	chunk	10.69	6.53
MGD018	Megiddo	chunk	14.17	6.19
MGD018	Megiddo	chunk	11.19	8.22
MGD018	Megiddo	chunk	11.48	8.35
MGD018	Megiddo	chunk	18.34	9.52
MGD018	Megiddo	chunk	12.37	9.71
MGD018	Megiddo	chunk	7.79	7.72
MGD018	Megiddo	chunk	20.64	11.74
MGD018	Megiddo	chunk	20.31	14.7
MGD018	Megiddo	chunk	14.62	12.16
MGD018	Megiddo	chunk	23.48	12.49
MGD018	Megiddo	chunk	13.76	10.59
MGD019	Megiddo	pellet	14.9	7.93
MGD019	Megiddo	pellet	3.8	2.7
MGD019	Megiddo	pellet	14.95	9.79
MGD019	Megiddo	pellet	14.7	7.3
MGD019	Megiddo	pellet	13	11.18
MGD019	Megiddo	pellet	18.55	15.16
MGD019	Megiddo	pellet	23.63	12.6
MGD019	Megiddo	pellet	30.31	8.38
MGD019	Megiddo	pellet	7.04	4.7
MGD019	Megiddo	pellet	6.1	6
MGD019	Megiddo	pellet	12.11	8.5
MGD019	Megiddo	pellet	15.1	8.03
MGD019	Megiddo	pellet	7.87	6.1
MGD019	Megiddo	pellet	6	4.4
MGD019	Megiddo	pellet	11.6	9.52
MGD019	Megiddo	pellet	24	12.5
MGD019	Megiddo	pellet	14	9.6
MGD019	Megiddo	pellet	11.6	10
MGD019	Megiddo	pellet	21	11.4
MGD019	Megiddo	pellet	7	4
MGD019	Megiddo	pellet	14.9	6.8
MGD019	Megiddo	pellet	13.38	6.2
MGD021.A	Megiddo	chunk	7.54	6.31
MGD021.A	Megiddo	chunk	25.58	10.69
MGD021.A	Megiddo	chunk	19.87	7.14
MGD021.A	Megiddo	chunk	10.97	8.57
MGD021.A	Megiddo	chunk	41.54	27.78
MGD021.A	Megiddo	chunk	25.7	6.94
MGD021.A	Megiddo	chunk	101.24	58.78
MGD021.A	Megiddo	chunk	10.88	9.66
MGD021.A	Megiddo	chunk	15.29	12.2
MGD021.A	Megiddo	chunk	8.03	6.92
MGD021.A	Megiddo	chunk	9.72	4.95
MGD021.A	Megiddo	chunk	6.84	5.32
MGD021.A	Megiddo	chunk	9.93	5.54
MGD021.A	Megiddo	chunk	10.56	9.16
MGD021.A	Megiddo	chunk	10.21	3.84
MGD021.A	Megiddo	chunk	19.14	9.71
MGD021.A	Megiddo	chunk	11.77	6.14
MGD021.A	Megiddo	chunk	8.54	6.25
MGD021.A	Megiddo	chunk	16.59	10.61
MGD021.A	Megiddo	chunk	11.8	6.44
MGD021.A	Megiddo	chunk	13.04	6.52
MGD021.A	Megiddo	chunk	11.1	10.59
MGD021.A	Megiddo	chunk	11.31	9.49
MGD021.A	Megiddo	chunk	23.02	12.37
MGD021.A	Megiddo	chunk	11.41	7.06
MGD021.A	Megiddo	chunk	34.34	15.52
MGD021.A	Megiddo	chunk	7.33	6.96
MGD021.A	Megiddo	chunk	8.76	4.45
MGD021.A	Megiddo	chunk	7.42	7.34
MGD021.A	Megiddo	chunk	25.43	13.02
MGD021.A	Megiddo	chunk	19.72	7.13
MGD021.A	Megiddo	chunk	23.53	13.13
MGD021.A	Megiddo	chunk	9	5.54
MGD021.A	Megiddo	chunk	16.95	19.61
MGD021.A	Megiddo	chunk	26.65	7.6
MGD021.A	Megiddo	chunk	8.94	8.48
MGD021.A	Megiddo	chunk	9	8.11
MGD021.A	Megiddo	chunk	16.14	12.04
MGD021.A	Megiddo	chunk	9.38	9.22
MGD021.A	Megiddo	chunk	7.85	6.87
MGD021.A	Megiddo	chunk	20.47	15.24
MGD021.A	Megiddo	chunk	15.05	10.18
MGD021.A	Megiddo	chunk	16.48	14.35
MGD021.A	Megiddo	chunk	61.62	24.35
MGD021.A	Megiddo	chunk	6.31	4.91
MGD021.A	Megiddo	chunk	24.04	9.09
MGD021.A	Megiddo	chunk	23.58	8.86
MGD021.A	Megiddo	chunk	12.7	9.96
MGD021.A	Megiddo	chunk	9.58	9.38
MGD021.A	Megiddo	chunk	9.49	6.5
MGD021.A	Megiddo	chunk	11.94	11.4
MGD021.A	Megiddo	chunk	34.9	14.42
ERA005	Tel Erani	chunk	19.33	14.92
ERA005	Tel Erani	chunk	8.98	8.51
ERA005	Tel Erani	chunk	8.51	5.57
ERA005	Tel Erani	chunk	4.36	4.01
ERA005	Tel Erani	chunk	15.26	11.73
ERA005	Tel Erani	chunk	48.17	40.89
ERA005	Tel Erani	chunk	12.31	10.47
ERA005	Tel Erani	chunk	21.98	11.82
ERA005	Tel Erani	chunk	19.3	12.03
ERA005	Tel Erani	chunk	9.93	7.68
ERA005	Tel Erani	chunk	9.55	6.24
ERA005	Tel Erani	chunk	7.3	3.9
ERA005	Tel Erani	chunk	9.06	8.83
ERA005	Tel Erani	chunk	7.24	6.59
ERA005	Tel Erani	chunk	4.99	2.89
ERA005	Tel Erani	chunk	6.09	5.55
ERA005	Tel Erani	chunk	4.49	3.19
ERA005	Tel Erani	chunk	13.55	5.84
ERA005	Tel Erani	chunk	8.04	6.84
ERA005	Tel Erani	chunk	17.96	6.88
ERA005	Tel Erani	chunk	7.89	7.17
ERA005	Tel Erani	chunk	11.36	7.59
ERA005	Tel Erani	chunk	8.92	4.72
ERA005	Tel Erani	chunk	14.41	12.54
ERA005	Tel Erani	chunk	3.95	3.71
ERA005	Tel Erani	chunk	13.83	12.83
ERA005	Tel Erani	chunk	9.49	7.51
ERA005	Tel Erani	chunk	10.36	8.84
ERA005	Tel Erani	pellet	19.7	18.2
ERA005	Tel Erani	pellet	11.7	7.6
ERA005	Tel Erani	pellet	11.6	5
ERA005	Tel Erani	pellet	27.9	18.55
ERA005	Tel Erani	pellet	15.88	10.56
ERA005	Tel Erani	pellet	18.8	15.1
ERA005	Tel Erani	pellet	7.6	7.3
ERA005	Tel Erani	pellet	19.77	7.3
ERA005	Tel Erani	pellet	18.8	16.6
ERA005	Tel Erani	pellet	35.5	33.7
ERA005	Tel Erani	pellet	21.1	13.3
ERA005	Tel Erani	pellet	26.8	19.8
ERA005	Tel Erani	pellet	12.3	11.2
ERA005	Tel Erani	pellet	20.2	15
ERA005	Tel Erani	pellet	53.5	39.5
ERA005	Tel Erani	pellet	28.8	15.1
ERA005	Tel Erani	pellet	13.36	7.3
ERA005	Tel Erani	pellet	7.6	3.2
ERA005	Tel Erani	pellet	6.5	5.3
ERA005	Tel Erani	pellet	8.5	6
ERA005	Tel Erani	pellet	5.6	2.7
ERA005	Tel Erani	pellet	31	25.1
ERA005	Tel Erani	pellet	25.1	19.3
ERA005	Tel Erani	pellet	11.4	8.7
ERA005	Tel Erani	pellet	11.9	10.3
ERA005	Tel Erani	pellet	11	9.9
ERA005	Tel Erani	pellet	40	23.4
ERA005	Tel Erani	pellet	12.34	10.34
ERA005	Tel Erani	pellet	20.1	14
ERA005	Tel Erani	pellet	8.4	7.9
ERA005	Tel Erani	pellet	16	14.8
ERA005	Tel Erani	pellet	17.6	12.2
ERA005	Tel Erani	pellet	23.4	16.8
ERA005	Tel Erani	pellet	8.24	4.4
ERA005	Tel Erani	pellet	13.7	12.2
ERA005	Tel Erani	pellet	32.4	22.6
ERA005	Tel Erani	pellet	11.6	8.7
ERA005	Tel Erani	pellet	13.1	10.4
ERA005	Tel Erani	pellet	15.5	11.78
ERA005	Tel Erani	pellet	15.4	7.4
ERA005	Tel Erani	pellet	11.7	8
ERA005	Tel Erani	pellet	17.8	15.7
ERA005	Tel Erani	pellet	13.7	11
ERA005	Tel Erani	pellet	13.3	7.6
ERA005	Tel Erani	pellet	10.5	9.3
ERA005	Tel Erani	pellet	19.9	8.4
ERA005	Tel Erani	pellet	37	31
ERA005	Tel Erani	pellet	12.9	11.9
ERA005	Tel Erani	pellet	26.4	20.5
ERA005	Tel Erani	pellet	23	22
ERA005	Tel Erani	pellet	30.5	26.3
ERA005	Tel Erani	pellet	19	14.4
ERA005	Tel Erani	pellet	16.2	16
ERA005	Tel Erani	pellet	12	6
ERA005	Tel Erani	pellet	10.2	8.3
ERA005	Tel Erani	pellet	31.6	30.5
ERA005	Tel Erani	pellet	43	36
ERA005	Tel Erani	pellet	17	9
ERA005	Tel Erani	pellet	59	49
ERA005	Tel Erani	pellet	72	56
ERA005	Tel Erani	pellet	26	24
ERA005	Tel Erani	pellet	28	16
ERA005	Tel Erani	pellet	18.4	12.8
ERA005	Tel Erani	pellet	29.6	16.9
ERA005	Tel Erani	pellet	22	18
ERA005	Tel Erani	pellet	24	20.7
ERA005	Tel Erani	pellet	28	19
ERA005	Tel Erani	pellet	30.7	27.7
ERA005	Tel Erani	pellet	38.88	15.4
ERA005	Tel Erani	pellet	27.5	21.9
ERA005	Tel Erani	pellet	19.2	17.8
ERA005	Tel Erani	pellet	30.3	30
ERA005	Tel Erani	pellet	26.3	12.6
ERA005	Tel Erani	pellet	13.96	12
ERA005	Tel Erani	pellet	19	15
ERA005	Tel Erani	pellet	17.55	15.8
ERA017	Tel Erani	chunk	16.33	27.29
ERA017	Tel Erani	chunk	11.58	9
ERA017	Tel Erani	chunk	18.34	17.24
ERA017	Tel Erani	chunk	26.03	14.04
ERA017	Tel Erani	chunk	26.88	26.18
ERA017	Tel Erani	chunk	65.94	48.33
ERA017	Tel Erani	chunk	9.04	7.78
ERA017	Tel Erani	chunk	28.64	26.92
ERA017	Tel Erani	chunk	20.77	13.93
ERA017	Tel Erani	chunk	18.89	17.96
ERA017	Tel Erani	chunk	4.98	4.36
ERA017	Tel Erani	chunk	7.28	5.87
ERA017	Tel Erani	chunk	5.61	3.91
ERA017	Tel Erani	chunk	19.95	15.4
ERA017	Tel Erani	chunk	52.97	42.43
ERA017	Tel Erani	chunk	14.66	13.02
ERA017	Tel Erani	chunk	9.89	6.35
ERA017	Tel Erani	chunk	10.61	6.39
ERA017	Tel Erani	chunk	37.43	24.88
ERA017	Tel Erani	chunk	49.8	49.5
ERA017	Tel Erani	chunk	16.35	11.04
ERA017	Tel Erani	chunk	17.88	12.18
ERA017	Tel Erani	chunk	11.88	10.5
ERA017	Tel Erani	chunk	7	4.6
ERA017	Tel Erani	chunk	36	12.68
ERA017	Tel Erani	chunk	36.82	17.3
ERA017	Tel Erani	chunk	37.35	22.97
ERA017	Tel Erani	chunk	16.93	11.3
ERA017	Tel Erani	chunk	17.95	12.82
ERA017	Tel Erani	chunk	10.2	7.13
ERA017	Tel Erani	chunk	15.64	11.29
ERA017	Tel Erani	chunk	8.83	7.72
ERA017	Tel Erani	chunk	7.93	4.3
ERA017	Tel Erani	chunk	23.9	12.75
ERA017	Tel Erani	chunk	6.64	5.18
ERA017	Tel Erani	chunk	16.26	8.66
ERA017	Tel Erani	chunk	23.32	9.02
ERA017	Tel Erani	chunk	16.38	16.33
ERA017	Tel Erani	chunk	14.08	9.28
ERA017	Tel Erani	chunk	8.91	7.29
ERA017	Tel Erani	chunk	19.94	14.29
ERA017	Tel Erani	chunk	11.63	6.04
ERA017	Tel Erani	chunk	8.25	5.66
ERA017	Tel Erani	chunk	9.33	8.87
ERA017	Tel Erani	chunk	23.95	15.22
ERA017	Tel Erani	chunk	22.14	18.31
ERA017	Tel Erani	chunk	21.62	13.42
ERA017	Tel Erani	chunk	7.12	4.78
ERA017	Tel Erani	chunk	6.29	5.32
ERA017	Tel Erani	chunk	17.54	15.12
ERA017	Tel Erani	chunk	10.95	5.37
ERA017	Tel Erani	chunk	50.19	29.61
ERA017	Tel Erani	chunk	14.87	9.58
ERA017	Tel Erani	chunk	9.47	5.48
ERA017	Tel Erani	chunk	4.53	3.72
ERA017	Tel Erani	chunk	13.48	7.78
ERA017	Tel Erani	chunk	15.44	13
ERA017	Tel Erani	chunk	39.74	9.96
ERA017	Tel Erani	chunk	14.98	14.36
ERA017	Tel Erani	chunk	4.49	4.18
ERA017	Tel Erani	chunk	21.71	11.58
ERA017	Tel Erani	chunk	7.1	5.97
ERA017	Tel Erani	chunk	14.2	10.6
ERA017	Tel Erani	chunk	12.44	10.01
ERA017	Tel Erani	chunk	7.4	5
ERA017	Tel Erani	chunk	17.6	12.33
ERA017	Tel Erani	chunk	17.31	15.3
ERA017	Tel Erani	chunk	5.5	4.68
ERA017	Tel Erani	chunk	12	9
ERA017	Tel Erani	chunk	9.82	9.23
ERA017	Tel Erani	chunk	13.6	7.7
ERA017	Tel Erani	chunk	20.19	12.04
ERA017	Tel Erani	chunk	11.62	11.14
ERA017	Tel Erani	chunk	20.5	15.52
ERA017	Tel Erani	chunk	16.82	11.42
ERA017	Tel Erani	chunk	9.19	7.4
ERA017	Tel Erani	chunk	11.54	9.68
ERA017	Tel Erani	chunk	25.5	20.42
ERA017	Tel Erani	chunk	21.52	12.52
ERA017	Tel Erani	chunk	7.91	7.73
ERA017	Tel Erani	chunk	12.09	10.84
ERA017	Tel Erani	chunk	24.2	20.78
ERA017	Tel Erani	chunk	7.16	5.76
ERA017	Tel Erani	chunk	12.16	11.13
ERA017	Tel Erani	chunk	24.29	11.9
ERA017	Tel Erani	chunk	33.36	15.51
ERA017	Tel Erani	chunk	19.62	16.9
ERA017	Tel Erani	chunk	20.84	16.86
ERA017	Tel Erani	chunk	26.41	20
ERA017	Tel Erani	chunk	21.96	13.88
ERA017	Tel Erani	chunk	22.81	7.86
ERA017	Tel Erani	chunk	19.91	13.56
ERA017	Tel Erani	chunk	12.39	9.59
ERA017	Tel Erani	chunk	5.6	5
ERA017	Tel Erani	chunk	23.5	19
ERA017	Tel Erani	chunk	31.7	24.36
ERA017	Tel Erani	chunk	9.92	8.1
ERA017	Tel Erani	chunk	10.2	6.5
ERA017	Tel Erani	chunk	11.3	11.16
ERA017	Tel Erani	chunk	11.44	8.72
ERA017	Tel Erani	chunk	12.43	10.4
ERA017	Tel Erani	chunk	13.58	7
ERA017	Tel Erani	chunk	9.64	8.24
ERA017	Tel Erani	chunk	9.97	7.57
ERA017	Tel Erani	chunk	18	10
ERA017	Tel Erani	chunk	110.24	9.6
ERA017	Tel Erani	chunk	17.6	12.9
ERA017	Tel Erani	chunk	25.77	19.46
ERA017	Tel Erani	chunk	16.58	7.35
ERA017	Tel Erani	chunk	17.13	14.93
ERA017	Tel Erani	chunk	16.45	14.9
ERA017	Tel Erani	chunk	24	12.59
ERA017	Tel Erani	chunk	16.35	14.51
ERA017	Tel Erani	chunk	6.78	5.08
ERA017	Tel Erani	chunk	18.61	17.36
ERA017	Tel Erani	chunk	4.22	3.8
ERA017	Tel Erani	chunk	14.16	9.14
ERA017	Tel Erani	chunk	6.25	4.75
ERA017	Tel Erani	chunk	7.2	4.26
ERA017	Tel Erani	chunk	13.33	12.03
ERA017	Tel Erani	chunk	10.34	8.81
ERA017	Tel Erani	chunk	9.71	6.17
ERA017	Tel Erani	chunk	25.87	19.05
ERA017	Tel Erani	chunk	9.45	5.96
ERA017	Tel Erani	chunk	27.2	20.06
ERA017	Tel Erani	chunk	5.69	5.27
ERA017	Tel Erani	chunk	15.06	7.68
ERA017	Tel Erani	chunk	9.26	6.9
ERA017	Tel Erani	chunk	8.26	6.86
ERA017	Tel Erani	chunk	7.71	7.61
ERA017	Tel Erani	chunk	10.55	8.41
ERA017	Tel Erani	chunk	7.78	5.03
ERA017	Tel Erani	chunk	12.24	11.12
ERA017	Tel Erani	chunk	10.59	8.17
ERA017	Tel Erani	pellet	14.18	8.98
ERA017	Tel Erani	pellet	25.2	18.4
ERA017	Tel Erani	pellet	14.2	11.23
ERA017	Tel Erani	pellet	14.88	5.8
ERA017	Tel Erani	pellet	23.3	19.6
ERA017	Tel Erani	pellet	15.3	7.23
ERA017	Tel Erani	pellet	36.05	22.5
ERA017	Tel Erani	pellet	10.96	7.68
ERA017	Tel Erani	pellet	8.92	6.87
ERA017	Tel Erani	pellet	6.47	5.3
ERA017	Tel Erani	pellet	13.5	7.88
ERA017	Tel Erani	pellet	29.7	13.5
ERA017	Tel Erani	pellet	21.8	17
ERA017	Tel Erani	pellet	20.24	20
ERA017	Tel Erani	pellet	13.64	8.6
ERA017	Tel Erani	pellet	70.9	41.5
ERA017	Tel Erani	pellet	7.6	6.4
ERA017	Tel Erani	pellet	28	23
ERA017	Tel Erani	pellet	13.8	12.1
ERA017	Tel Erani	pellet	7.4	4.8
ERA017	Tel Erani	pellet	18.49	12.8
ERA017	Tel Erani	pellet	19.66	12.7
ERA017	Tel Erani	pellet	7.4	7
ERA017	Tel Erani	pellet	47	17.6
ERA017	Tel Erani	pellet	11.62	7.95
ERA017	Tel Erani	pellet	12	9.4
ERA017	Tel Erani	pellet	22	19
ERA017	Tel Erani	pellet	63.33	36.19
ERA017	Tel Erani	pellet	26.5	26.2
ERA017	Tel Erani	pellet	14.4	9.41
ERA017	Tel Erani	pellet	2.75	2.5
ERA017	Tel Erani	pellet	12.2	10
ERA017	Tel Erani	pellet	19.11	11
ERA017	Tel Erani	pellet	15.11	6.78
ERA017	Tel Erani	pellet	8.86	6.42
ERA017	Tel Erani	pellet	12	10.7
ERA017	Tel Erani	pellet	8.6	5.7
ERA017	Tel Erani	pellet	11.97	8.47
ERA017	Tel Erani	pellet	13.14	6.93
ERA017	Tel Erani	pellet	14.5	14.4
ERA017	Tel Erani	pellet	32.2	23.5
ERA017	Tel Erani	pellet	7	6.93
ERA017	Tel Erani	pellet	11.9	7.46
ERA017	Tel Erani	pellet	13.7	6.41
ERA017	Tel Erani	pellet	8.92	7.5
ERA017	Tel Erani	pellet	25.5	17.7
ERA017	Tel Erani	pellet	12.6	11.6
ERA017	Tel Erani	pellet	14.03	11.87
ERA017	Tel Erani	pellet	11.3	9.2
ERA017	Tel Erani	pellet	9.2	3.4
ERA017	Tel Erani	pellet	3.6	2.9
ERA017	Tel Erani	pellet	18.6	14.8
ERA017	Tel Erani	pellet	8.9	6.1
ERA017	Tel Erani	pellet	3.9	2.5
ERA017	Tel Erani	pellet	27.8	25.4
ERA017	Tel Erani	pellet	8.9	5.1
ERA017	Tel Erani	pellet	6.7	4.2
ERA017	Tel Erani	pellet	22.4	6.8
ERA017	Tel Erani	pellet	9.3	7
ERA017	Tel Erani	pellet	20.1	7
ERA017	Tel Erani	pellet	4.7	3.4
ERA017	Tel Erani	pellet	3.6	2.2
ERA017	Tel Erani	pellet	5.9	3.4
ERA017	Tel Erani	pellet	24.5	12.5
ERA017	Tel Erani	pellet	28.5	25
ERA017	Tel Erani	pellet	4.9	4.4
[truncated: 99 more rows]
